# Supplementary material for: Walking along the road with anonymous users in similar attributes
Source: PLoS One. 2018 Aug 3;13(8):e0201532. doi: 10.1371/journal.pone.0201532 (PMC6075766; doi:10.1371/journal.pone.0201532)
Supplement: S1 File — (ZIP) [file pone.0201532.s001.zip]

Archive with 1 entries (1 files):
- journey.csv
