# Supplementary material for: Walking along the road with anonymous users in similar attributes
Source: PLoS One. 2018 Aug 3;13(8):e0201532. doi: 10.1371/journal.pone.0201532 (PMC6075766; doi:10.1371/journal.pone.0201532)
Supplement: S1 File — (ZIP) [file pone.0201532.s001.zip › journey.csv]

Moid	Licence	Type	Model	Tstart	Tend	Xstart	Ystart	Xend	Yend
1	B-RL 1	passenger	Audi	2007-05-27	2007-05-28-08:36:47.846	12785	1308	12785	1308
1	B-RL 1	passenger	Audi	2007-05-28-08:36:47.846	2007-05-28-08:36:49.846	12785	1308	12793	1310.2
1	B-RL 1	passenger	Audi	2007-05-28-08:36:49.846	2007-05-28-08:36:51.846	12793	1310.2	12808.7	1314.5
1	B-RL 1	passenger	Audi	2007-05-28-08:36:51.846	2007-05-28-08:36:53.846	12808.7	1314.5	12824.8	1318.9
1	B-RL 1	passenger	Audi	2007-05-28-08:36:53.846	2007-05-28-08:36:55.846	12824.8	1318.9	12840.9	1323.3
1	B-RL 1	passenger	Audi	2007-05-28-08:36:55.846	2007-05-28-08:36:57.846	12840.9	1323.3	12855.2	1327.22
1	B-RL 1	passenger	Audi	2007-05-28-08:36:57.846	2007-05-28-08:36:59.846	12855.2	1327.22	12869.8	1331.23
1	B-RL 1	passenger	Audi	2007-05-28-08:36:59.846	2007-05-28-08:37:01.846	12869.8	1331.23	12883.3	1334.92
1	B-RL 1	passenger	Audi	2007-05-28-08:37:01.846	2007-05-28-08:37:03.846	12883.3	1334.92	12899.3	1339.33
1	B-RL 1	passenger	Audi	2007-05-28-08:37:03.846	2007-05-28-08:37:05.846	12899.3	1339.33	12915.4	1343.73
1	B-RL 1	passenger	Audi	2007-05-28-08:37:05.846	2007-05-28-08:37:07.796	12915.4	1343.73	12931	1348
1	B-RL 1	passenger	Audi	2007-05-28-08:37:07.796	2007-05-28-08:37:09.796	12931	1348	12930.4	1356.31
1	B-RL 1	passenger	Audi	2007-05-28-08:37:09.796	2007-05-28-08:37:11.796	12930.4	1356.31	12928.6	1380.07
1	B-RL 1	passenger	Audi	2007-05-28-08:37:11.796	2007-05-28-08:37:13.796	12928.6	1380.07	12926.6	1407.77
1	B-RL 1	passenger	Audi	2007-05-28-08:37:13.796	2007-05-28-08:37:15.796	12926.6	1407.77	12924.6	1435.47
1	B-RL 1	passenger	Audi	2007-05-28-08:37:15.796	2007-05-28-08:37:17.796	12924.6	1435.47	12922.8	1459.88
1	B-RL 1	passenger	Audi	2007-05-28-08:37:17.796	2007-05-28-08:37:19.796	12922.8	1459.88	12920.7	1487.58
1	B-RL 1	passenger	Audi	2007-05-28-08:37:19.796	2007-05-28-08:37:21.796	12920.7	1487.58	12918.7	1515.28
1	B-RL 1	passenger	Audi	2007-05-28-08:37:21.796	2007-05-28-08:37:23.796	12918.7	1515.28	12916.6	1542.99
1	B-RL 1	passenger	Audi	2007-05-28-08:37:23.796	2007-05-28-08:37:25.796	12916.6	1542.99	12914.6	1570.69
1	B-RL 1	passenger	Audi	2007-05-28-08:37:25.796	2007-05-28-08:37:27.796	12914.6	1570.69	12912.6	1598.39
1	B-RL 1	passenger	Audi	2007-05-28-08:37:27.796	2007-05-28-08:37:29.796	12912.6	1598.39	12911.2	1616.33
1	B-RL 1	passenger	Audi	2007-05-28-08:37:29.796	2007-05-28-08:37:31.796	12911.2	1616.33	12909.3	1642.83
1	B-RL 1	passenger	Audi	2007-05-28-08:37:31.796	2007-05-28-08:37:33.796	12909.3	1642.83	12907.9	1660.93
1	B-RL 1	passenger	Audi	2007-05-28-08:37:33.796	2007-05-28-08:37:35.796	12907.9	1660.93	12906	1687.26
1	B-RL 1	passenger	Audi	2007-05-28-08:37:35.796	2007-05-28-08:37:37.796	12906	1687.26	12904	1714.96
1	B-RL 1	passenger	Audi	2007-05-28-08:37:37.796	2007-05-28-08:37:39.796	12904	1714.96	12901.9	1742.67
1	B-RL 1	passenger	Audi	2007-05-28-08:37:39.796	2007-05-28-08:37:41.796	12901.9	1742.67	12899.9	1770.37
1	B-RL 1	passenger	Audi	2007-05-28-08:37:41.796	2007-05-28-08:37:43.796	12899.9	1770.37	12897.8	1798.07
1	B-RL 1	passenger	Audi	2007-05-28-08:37:43.796	2007-05-28-08:37:45.605	12897.8	1798.07	12896	1823
1	B-RL 1	passenger	Audi	2007-05-28-08:37:45.605	2007-05-28-08:37:47.605	12896	1823	12886.1	1848.97
1	B-RL 1	passenger	Audi	2007-05-28-08:37:47.605	2007-05-28-08:37:49.605	12886.1	1848.97	12876.3	1874.94
1	B-RL 1	passenger	Audi	2007-05-28-08:37:49.605	2007-05-28-08:37:51.605	12876.3	1874.94	12866.4	1900.9
1	B-RL 1	passenger	Audi	2007-05-28-08:37:51.605	2007-05-28-08:37:53.605	12866.4	1900.9	12856.5	1926.87
1	B-RL 1	passenger	Audi	2007-05-28-08:37:53.605	2007-05-28-08:37:55.605	12856.5	1926.87	12846.7	1952.84
1	B-RL 1	passenger	Audi	2007-05-28-08:37:55.605	2007-05-28-08:37:57.605	12846.7	1952.84	12836.8	1978.81
1	B-RL 1	passenger	Audi	2007-05-28-08:37:57.605	2007-05-28-08:37:59.605	12836.8	1978.81	12827	2004.78
1	B-RL 1	passenger	Audi	2007-05-28-08:37:59.605	2007-05-28-08:38:01.605	12827	2004.78	12817.1	2030.62
1	B-RL 1	passenger	Audi	2007-05-28-08:38:01.605	2007-05-28-08:38:01.636	12817.1	2030.62	12817	2031
1	B-RL 1	passenger	Audi	2007-05-28-08:38:01.636	2007-05-28-08:38:03.636	12817	2031	12802.7	2054.79
1	B-RL 1	passenger	Audi	2007-05-28-08:38:03.636	2007-05-28-08:38:05.636	12802.7	2054.79	12788.3	2078.57
1	B-RL 1	passenger	Audi	2007-05-28-08:38:05.636	2007-05-28-08:38:07.636	12788.3	2078.57	12779.6	2092.99
1	B-RL 1	passenger	Audi	2007-05-28-08:38:07.636	2007-05-28-08:38:09.636	12779.6	2092.99	12766.7	2114.34
1	B-RL 1	passenger	Audi	2007-05-28-08:38:09.636	2007-05-28-08:38:11.636	12766.7	2114.34	12752.4	2138.13
1	B-RL 1	passenger	Audi	2007-05-28-08:38:11.636	2007-05-28-08:38:13.636	12752.4	2138.13	12738.9	2160.44
1	B-RL 1	passenger	Audi	2007-05-28-08:38:13.636	2007-05-28-08:38:13.965	12738.9	2160.44	12738	2162
1	B-RL 1	passenger	Audi	2007-05-28-08:38:13.965	2007-05-28-08:38:15.965	12738	2162	12737	2170.27
1	B-RL 1	passenger	Audi	2007-05-28-08:38:15.965	2007-05-28-08:38:17.965	12737	2170.27	12734	2193.9
1	B-RL 1	passenger	Audi	2007-05-28-08:38:17.965	2007-05-28-08:38:19.965	12734	2193.9	12730.6	2221.47
1	B-RL 1	passenger	Audi	2007-05-28-08:38:19.965	2007-05-28-08:38:21.965	12730.6	2221.47	12727.1	2249.03
1	B-RL 1	passenger	Audi	2007-05-28-08:38:21.965	2007-05-28-08:38:23.965	12727.1	2249.03	12723.7	2276.59
1	B-RL 1	passenger	Audi	2007-05-28-08:38:23.965	2007-05-28-08:38:25.965	12723.7	2276.59	12720.2	2304.16
1	B-RL 1	passenger	Audi	2007-05-28-08:38:25.965	2007-05-28-08:38:27.965	12720.2	2304.16	12716.8	2331.72
1	B-RL 1	passenger	Audi	2007-05-28-08:38:27.965	2007-05-28-08:38:29.965	12716.8	2331.72	12713.3	2359.28
1	B-RL 1	passenger	Audi	2007-05-28-08:38:29.965	2007-05-28-08:38:31.965	12713.3	2359.28	12709.9	2386.85
1	B-RL 1	passenger	Audi	2007-05-28-08:38:31.965	2007-05-28-08:38:33.965	12709.9	2386.85	12706.4	2414.41
1	B-RL 1	passenger	Audi	2007-05-28-08:38:33.965	2007-05-28-08:38:35.965	12706.4	2414.41	12703.2	2440.69
1	B-RL 1	passenger	Audi	2007-05-28-08:38:35.965	2007-05-28-08:38:37.965	12703.2	2440.69	12700.9	2458.62
1	B-RL 1	passenger	Audi	2007-05-28-08:38:37.965	2007-05-28-08:38:39.965	12700.9	2458.62	12697.5	2486.19
1	B-RL 1	passenger	Audi	2007-05-28-08:38:39.965	2007-05-28-08:38:41.965	12697.5	2486.19	12694	2513.66
1	B-RL 1	passenger	Audi	2007-05-28-08:38:41.965	2007-05-28-08:38:41.990	12694	2513.66	12694	2514
1	B-RL 1	passenger	Audi	2007-05-28-08:38:41.990	2007-05-28-08:38:43.990	12694	2514	12692.3	2541.72
1	B-RL 1	passenger	Audi	2007-05-28-08:38:43.990	2007-05-28-08:38:45.990	12692.3	2541.72	12691.1	2559.66
1	B-RL 1	passenger	Audi	2007-05-28-08:38:45.990	2007-05-28-08:38:47.990	12691.1	2559.66	12689.6	2583.4
1	B-RL 1	passenger	Audi	2007-05-28-08:38:47.990	2007-05-28-08:38:49.990	12689.6	2583.4	12687.9	2611.13
1	B-RL 1	passenger	Audi	2007-05-28-08:38:49.990	2007-05-28-08:38:51.990	12687.9	2611.13	12686.2	2638.85
1	B-RL 1	passenger	Audi	2007-05-28-08:38:51.990	2007-05-28-08:38:53.990	12686.2	2638.85	12684.4	2666.57
1	B-RL 1	passenger	Audi	2007-05-28-08:38:53.990	2007-05-28-08:38:55.990	12684.4	2666.57	12682.7	2694.3
1	B-RL 1	passenger	Audi	2007-05-28-08:38:55.990	2007-05-28-08:38:57.919	12682.7	2694.3	12681	2721
1	B-RL 1	passenger	Audi	2007-05-28-08:38:57.919	2007-05-28-08:38:59.919	12681	2721	12680.4	2748.77
1	B-RL 1	passenger	Audi	2007-05-28-08:38:59.919	2007-05-28-08:39:01.919	12680.4	2748.77	12679.8	2776.54
1	B-RL 1	passenger	Audi	2007-05-28-08:39:01.919	2007-05-28-08:39:03.919	12679.8	2776.54	12679.2	2804.31
1	B-RL 1	passenger	Audi	2007-05-28-08:39:03.919	2007-05-28-08:39:05.919	12679.2	2804.31	12678.5	2832.08
1	B-RL 1	passenger	Audi	2007-05-28-08:39:05.919	2007-05-28-08:39:07.919	12678.5	2832.08	12677.9	2859.85
1	B-RL 1	passenger	Audi	2007-05-28-08:39:07.919	2007-05-28-08:39:09.919	12677.9	2859.85	12677.3	2887.63
1	B-RL 1	passenger	Audi	2007-05-28-08:39:09.919	2007-05-28-08:39:11.919	12677.3	2887.63	12676.7	2915.4
1	B-RL 1	passenger	Audi	2007-05-28-08:39:11.919	2007-05-28-08:39:13.919	12676.7	2915.4	12676.1	2943.17
1	B-RL 1	passenger	Audi	2007-05-28-08:39:13.919	2007-05-28-08:39:15.919	12676.1	2943.17	12675.5	2970.94
1	B-RL 1	passenger	Audi	2007-05-28-08:39:15.919	2007-05-28-08:39:17.919	12675.5	2970.94	12674.8	2998.71
1	B-RL 1	passenger	Audi	2007-05-28-08:39:17.919	2007-05-28-08:39:19.919	12674.8	2998.71	12674.2	3026.48
1	B-RL 1	passenger	Audi	2007-05-28-08:39:19.919	2007-05-28-08:39:21.919	12674.2	3026.48	12673.6	3054.25
1	B-RL 1	passenger	Audi	2007-05-28-08:39:21.919	2007-05-28-08:39:23.919	12673.6	3054.25	12673.1	3077.5
1	B-RL 1	passenger	Audi	2007-05-28-08:39:23.919	2007-05-28-08:39:25.919	12673.1	3077.5	12672.5	3104.36
1	B-RL 1	passenger	Audi	2007-05-28-08:39:25.919	2007-05-28-08:39:27.919	12672.5	3104.36	12672	3127.84
1	B-RL 1	passenger	Audi	2007-05-28-08:39:27.919	2007-05-28-08:39:29.919	12672	3127.84	12671.4	3155.62
1	B-RL 1	passenger	Audi	2007-05-28-08:39:29.919	2007-05-28-08:39:31.919	12671.4	3155.62	12670.7	3183.39
1	B-RL 1	passenger	Audi	2007-05-28-08:39:31.919	2007-05-28-08:39:33.919	12670.7	3183.39	12670.1	3211.16
1	B-RL 1	passenger	Audi	2007-05-28-08:39:33.919	2007-05-28-08:39:35.919	12670.1	3211.16	12669.5	3238.93
1	B-RL 1	passenger	Audi	2007-05-28-08:39:35.919	2007-05-28-08:39:37.919	12669.5	3238.93	12668.9	3266.7
1	B-RL 1	passenger	Audi	2007-05-28-08:39:37.919	2007-05-28-08:39:39.919	12668.9	3266.7	12668.3	3294.47
1	B-RL 1	passenger	Audi	2007-05-28-08:39:39.919	2007-05-28-08:39:41.919	12668.3	3294.47	12668	3306.12
1	B-RL 1	passenger	Audi	2007-05-28-08:39:41.919	2007-05-28-08:39:43.919	12668	3306.12	12667.7	3317.99
1	B-RL 1	passenger	Audi	2007-05-28-08:39:43.919	2007-05-28-08:39:45.919	12667.7	3317.99	12667.2	3342.75
1	B-RL 1	passenger	Audi	2007-05-28-08:39:45.919	2007-05-28-08:39:47.919	12667.2	3342.75	12666.6	3370.52
1	B-RL 1	passenger	Audi	2007-05-28-08:39:47.919	2007-05-28-08:39:49.919	12666.6	3370.52	12666	3398.29
1	B-RL 1	passenger	Audi	2007-05-28-08:39:49.919	2007-05-28-08:39:51.919	12666	3398.29	12665.3	3426.06
1	B-RL 1	passenger	Audi	2007-05-28-08:39:51.919	2007-05-28-08:39:53.919	12665.3	3426.06	12664.7	3453.83
1	B-RL 1	passenger	Audi	2007-05-28-08:39:53.919	2007-05-28-08:39:55.919	12664.7	3453.83	12664.1	3481.6
1	B-RL 1	passenger	Audi	2007-05-28-08:39:55.919	2007-05-28-08:39:57.919	12664.1	3481.6	12663.5	3509.38
1	B-RL 1	passenger	Audi	2007-05-28-08:39:57.919	2007-05-28-08:39:59.919	12663.5	3509.38	12662.9	3537.15
1	B-RL 1	passenger	Audi	2007-05-28-08:39:59.919	2007-05-28-08:40:01.919	12662.9	3537.15	12662.3	3564.92
1	B-RL 1	passenger	Audi	2007-05-28-08:40:01.919	2007-05-28-08:40:03.919	12662.3	3564.92	12661.6	3592.69
1	B-RL 1	passenger	Audi	2007-05-28-08:40:03.919	2007-05-28-08:40:05.919	12661.6	3592.69	12661	3620.46
1	B-RL 1	passenger	Audi	2007-05-28-08:40:05.919	2007-05-28-08:40:07.919	12661	3620.46	12660.4	3648.23
1	B-RL 1	passenger	Audi	2007-05-28-08:40:07.919	2007-05-28-08:40:09.919	12660.4	3648.23	12659.8	3676
1	B-RL 1	passenger	Audi	2007-05-28-08:40:09.919	2007-05-28-08:40:11.919	12659.8	3676	12659.2	3703.77
1	B-RL 1	passenger	Audi	2007-05-28-08:40:11.919	2007-05-28-08:40:13.919	12659.2	3703.77	12658.6	3731.54
1	B-RL 1	passenger	Audi	2007-05-28-08:40:13.919	2007-05-28-08:40:15.752	12658.6	3731.54	12658	3757
1	B-RL 1	passenger	Audi	2007-05-28-08:40:15.752	2007-05-28-08:40:17.752	12658	3757	12657.8	3765.33
1	B-RL 1	passenger	Audi	2007-05-28-08:40:17.752	2007-05-28-08:40:19.752	12657.8	3765.33	12657.5	3776.63
1	B-RL 1	passenger	Audi	2007-05-28-08:40:19.752	2007-05-28-08:40:21.752	12657.5	3776.63	12657.1	3795.67
1	B-RL 1	passenger	Audi	2007-05-28-08:40:21.752	2007-05-28-08:40:23.752	12657.1	3795.67	12656.4	3823.44
1	B-RL 1	passenger	Audi	2007-05-28-08:40:23.752	2007-05-28-08:40:25.752	12656.4	3823.44	12655.7	3851.21
1	B-RL 1	passenger	Audi	2007-05-28-08:40:25.752	2007-05-28-08:40:27.752	12655.7	3851.21	12655.1	3878.98
1	B-RL 1	passenger	Audi	2007-05-28-08:40:27.752	2007-05-28-08:40:27.970	12655.1	3878.98	12655	3882
1	B-RL 1	passenger	Audi	2007-05-28-08:40:27.970	2007-05-28-08:40:29.970	12655	3882	12648.7	3909.05
1	B-RL 1	passenger	Audi	2007-05-28-08:40:29.970	2007-05-28-08:40:31.970	12648.7	3909.05	12642.4	3936.11
1	B-RL 1	passenger	Audi	2007-05-28-08:40:31.970	2007-05-28-08:40:33.970	12642.4	3936.11	12636.1	3963.16
1	B-RL 1	passenger	Audi	2007-05-28-08:40:33.970	2007-05-28-08:40:35.970	12636.1	3963.16	12629.8	3990.22
1	B-RL 1	passenger	Audi	2007-05-28-08:40:35.970	2007-05-28-08:40:37.970	12629.8	3990.22	12623.5	4017.27
1	B-RL 1	passenger	Audi	2007-05-28-08:40:37.970	2007-05-28-08:40:39.970	12623.5	4017.27	12617.2	4044.32
1	B-RL 1	passenger	Audi	2007-05-28-08:40:39.970	2007-05-28-08:40:41.970	12617.2	4044.32	12610.9	4071.38
1	B-RL 1	passenger	Audi	2007-05-28-08:40:41.970	2007-05-28-08:40:43.970	12610.9	4071.38	12604.6	4098.43
1	B-RL 1	passenger	Audi	2007-05-28-08:40:43.970	2007-05-28-08:40:45.970	12604.6	4098.43	12598.3	4125.49
1	B-RL 1	passenger	Audi	2007-05-28-08:40:45.970	2007-05-28-08:40:47.970	12598.3	4125.49	12592.8	4149.32
1	B-RL 1	passenger	Audi	2007-05-28-08:40:47.970	2007-05-28-08:40:49.970	12592.8	4149.32	12586.5	4176.38
1	B-RL 1	passenger	Audi	2007-05-28-08:40:49.970	2007-05-28-08:40:51.970	12586.5	4176.38	12580.2	4203.43
1	B-RL 1	passenger	Audi	2007-05-28-08:40:51.970	2007-05-28-08:40:53.970	12580.2	4203.43	12573.9	4230.48
1	B-RL 1	passenger	Audi	2007-05-28-08:40:53.970	2007-05-28-08:40:55.970	12573.9	4230.48	12567.6	4257.54
1	B-RL 1	passenger	Audi	2007-05-28-08:40:55.970	2007-05-28-08:40:57.970	12567.6	4257.54	12561.3	4284.59
1	B-RL 1	passenger	Audi	2007-05-28-08:40:57.970	2007-05-28-08:40:58.375	12561.3	4284.59	12560	4290
1	B-RL 1	passenger	Audi	2007-05-28-08:40:58.375	2007-05-28-08:41:00.375	12560	4290	12555.2	4317.35
1	B-RL 1	passenger	Audi	2007-05-28-08:41:00.375	2007-05-28-08:41:02.375	12555.2	4317.35	12550.3	4344.7
1	B-RL 1	passenger	Audi	2007-05-28-08:41:02.375	2007-05-28-08:41:04.375	12550.3	4344.7	12545.5	4372.06
1	B-RL 1	passenger	Audi	2007-05-28-08:41:04.375	2007-05-28-08:41:05.434	12545.5	4372.06	12543	4386
1	B-RL 1	passenger	Audi	2007-05-28-08:41:05.434	2007-05-28-08:41:07.434	12543	4386	12553.6	4411.67
1	B-RL 1	passenger	Audi	2007-05-28-08:41:07.434	2007-05-28-08:41:09.434	12553.6	4411.67	12564.2	4437.35
1	B-RL 1	passenger	Audi	2007-05-28-08:41:09.434	2007-05-28-08:41:11.434	12564.2	4437.35	12574.8	4463.02
1	B-RL 1	passenger	Audi	2007-05-28-08:41:11.434	2007-05-28-08:41:13.434	12574.8	4463.02	12585.4	4488.69
1	B-RL 1	passenger	Audi	2007-05-28-08:41:13.434	2007-05-28-08:41:15.434	12585.4	4488.69	12596	4514.36
1	B-RL 1	passenger	Audi	2007-05-28-08:41:15.434	2007-05-28-08:41:17.434	12596	4514.36	12606.6	4540.04
1	B-RL 1	passenger	Audi	2007-05-28-08:41:17.434	2007-05-28-08:41:19.434	12606.6	4540.04	12617.3	4565.71
1	B-RL 1	passenger	Audi	2007-05-28-08:41:19.434	2007-05-28-08:41:21.434	12617.3	4565.71	12627.9	4591.38
1	B-RL 1	passenger	Audi	2007-05-28-08:41:21.434	2007-05-28-08:41:23.434	12627.9	4591.38	12638.5	4617.05
1	B-RL 1	passenger	Audi	2007-05-28-08:41:23.434	2007-05-28-08:41:25.434	12638.5	4617.05	12649.1	4642.73
1	B-RL 1	passenger	Audi	2007-05-28-08:41:25.434	2007-05-28-08:41:27.434	12649.1	4642.73	12659.7	4668.4
1	B-RL 1	passenger	Audi	2007-05-28-08:41:27.434	2007-05-28-08:41:29.434	12659.7	4668.4	12670.3	4694.07
1	B-RL 1	passenger	Audi	2007-05-28-08:41:29.434	2007-05-28-08:41:31.434	12670.3	4694.07	12680.9	4719.74
1	B-RL 1	passenger	Audi	2007-05-28-08:41:31.434	2007-05-28-08:41:33.434	12680.9	4719.74	12691.5	4745.42
1	B-RL 1	passenger	Audi	2007-05-28-08:41:33.434	2007-05-28-08:41:35.434	12691.5	4745.42	12702.1	4771.09
1	B-RL 1	passenger	Audi	2007-05-28-08:41:35.434	2007-05-28-08:41:37.434	12702.1	4771.09	12712.7	4796.76
1	B-RL 1	passenger	Audi	2007-05-28-08:41:37.434	2007-05-28-08:41:39.434	12712.7	4796.76	12721.3	4817.42
1	B-RL 1	passenger	Audi	2007-05-28-08:41:39.434	2007-05-28-08:41:41.274	12721.3	4817.42	12731	4841
1	B-RL 1	passenger	Audi	2007-05-28-08:41:41.274	2007-05-28-08:41:43.274	12731	4841	12740.1	4865.79
1	B-RL 1	passenger	Audi	2007-05-28-08:41:43.274	2007-05-28-08:41:45.274	12740.1	4865.79	12747.7	4886.75
1	B-RL 1	passenger	Audi	2007-05-28-08:41:45.274	2007-05-28-08:41:47.274	12747.7	4886.75	12757.2	4912.84
1	B-RL 1	passenger	Audi	2007-05-28-08:41:47.274	2007-05-28-08:41:49.274	12757.2	4912.84	12766.8	4938.93
1	B-RL 1	passenger	Audi	2007-05-28-08:41:49.274	2007-05-28-08:41:51.274	12766.8	4938.93	12776.3	4965.02
1	B-RL 1	passenger	Audi	2007-05-28-08:41:51.274	2007-05-28-08:41:53.274	12776.3	4965.02	12785.8	4991.11
1	B-RL 1	passenger	Audi	2007-05-28-08:41:53.274	2007-05-28-08:41:55.274	12785.8	4991.11	12795.4	5017.2
1	B-RL 1	passenger	Audi	2007-05-28-08:41:55.274	2007-05-28-08:41:57.274	12795.4	5017.2	12804.9	5043.29
1	B-RL 1	passenger	Audi	2007-05-28-08:41:57.274	2007-05-28-08:41:59.274	12804.9	5043.29	12814.4	5069.38
1	B-RL 1	passenger	Audi	2007-05-28-08:41:59.274	2007-05-28-08:42:01.274	12814.4	5069.38	12824	5095.48
1	B-RL 1	passenger	Audi	2007-05-28-08:42:01.274	2007-05-28-08:42:03.274	12824	5095.48	12833.5	5121.57
1	B-RL 1	passenger	Audi	2007-05-28-08:42:03.274	2007-05-28-08:42:05.274	12833.5	5121.57	12843	5147.66
1	B-RL 1	passenger	Audi	2007-05-28-08:42:05.274	2007-05-28-08:42:07.274	12843	5147.66	12852.6	5173.75
1	B-RL 1	passenger	Audi	2007-05-28-08:42:07.274	2007-05-28-08:42:09.274	12852.6	5173.75	12862.1	5199.84
1	B-RL 1	passenger	Audi	2007-05-28-08:42:09.274	2007-05-28-08:42:11.274	12862.1	5199.84	12871.6	5225.93
1	B-RL 1	passenger	Audi	2007-05-28-08:42:11.274	2007-05-28-08:42:13.274	12871.6	5225.93	12880.6	5250.43
1	B-RL 1	passenger	Audi	2007-05-28-08:42:13.274	2007-05-28-08:42:14.470	12880.6	5250.43	12883	5257
1	B-RL 1	passenger	Audi	2007-05-28-08:42:14.470	2007-05-28-08:42:16.470	12883	5257	12876.2	5282.86
1	B-RL 1	passenger	Audi	2007-05-28-08:42:16.470	2007-05-28-08:42:18.470	12876.2	5282.86	12869.1	5309.72
1	B-RL 1	passenger	Audi	2007-05-28-08:42:18.470	2007-05-28-08:42:20.470	12869.1	5309.72	12862	5336.58
1	B-RL 1	passenger	Audi	2007-05-28-08:42:20.470	2007-05-28-08:42:22.470	12862	5336.58	12854.9	5363.43
1	B-RL 1	passenger	Audi	2007-05-28-08:42:22.470	2007-05-28-08:42:24.470	12854.9	5363.43	12847.8	5390.29
1	B-RL 1	passenger	Audi	2007-05-28-08:42:24.470	2007-05-28-08:42:26.385	12847.8	5390.29	12841	5416
1	B-RL 1	passenger	Audi	2007-05-28-08:42:26.385	2007-05-28-08:42:28.385	12841	5416	12833.9	5442.85
1	B-RL 1	passenger	Audi	2007-05-28-08:42:28.385	2007-05-28-08:42:30.385	12833.9	5442.85	12826.8	5469.7
1	B-RL 1	passenger	Audi	2007-05-28-08:42:30.385	2007-05-28-08:42:32.385	12826.8	5469.7	12819.6	5496.55
1	B-RL 1	passenger	Audi	2007-05-28-08:42:32.385	2007-05-28-08:42:34.385	12819.6	5496.55	12812.5	5523.4
1	B-RL 1	passenger	Audi	2007-05-28-08:42:34.385	2007-05-28-08:42:36.385	12812.5	5523.4	12805.4	5550.24
1	B-RL 1	passenger	Audi	2007-05-28-08:42:36.385	2007-05-28-08:42:38.385	12805.4	5550.24	12798.3	5577.09
1	B-RL 1	passenger	Audi	2007-05-28-08:42:38.385	2007-05-28-08:42:40.385	12798.3	5577.09	12791.1	5603.94
1	B-RL 1	passenger	Audi	2007-05-28-08:42:40.385	2007-05-28-08:42:40.988	12791.1	5603.94	12789	5612
1	B-RL 1	passenger	Audi	2007-05-28-08:42:40.988	2007-05-28-08:42:42.988	12789	5612	12786.6	5619.97
1	B-RL 1	passenger	Audi	2007-05-28-08:42:42.988	2007-05-28-08:42:44.988	12786.6	5619.97	12779.6	5642.76
1	B-RL 1	passenger	Audi	2007-05-28-08:42:44.988	2007-05-28-08:42:46.988	12779.6	5642.76	12771.5	5669.33
1	B-RL 1	passenger	Audi	2007-05-28-08:42:46.988	2007-05-28-08:42:48.988	12771.5	5669.33	12763.4	5695.9
1	B-RL 1	passenger	Audi	2007-05-28-08:42:48.988	2007-05-28-08:42:50.988	12763.4	5695.9	12755.3	5722.47
1	B-RL 1	passenger	Audi	2007-05-28-08:42:50.988	2007-05-28-08:42:52.988	12755.3	5722.47	12747.2	5749.04
1	B-RL 1	passenger	Audi	2007-05-28-08:42:52.988	2007-05-28-08:42:54.988	12747.2	5749.04	12739.1	5775.61
1	B-RL 1	passenger	Audi	2007-05-28-08:42:54.988	2007-05-28-08:42:56.988	12739.1	5775.61	12731	5802.19
1	B-RL 1	passenger	Audi	2007-05-28-08:42:56.988	2007-05-28-08:42:58.988	12731	5802.19	12722.9	5828.76
1	B-RL 1	passenger	Audi	2007-05-28-08:42:58.988	2007-05-28-08:43:00.211	12722.9	5828.76	12718	5845
1	B-RL 1	passenger	Audi	2007-05-28-08:43:00.211	2007-05-28-08:43:02.211	12718	5845	12709.9	5871.56
1	B-RL 1	passenger	Audi	2007-05-28-08:43:02.211	2007-05-28-08:43:04.211	12709.9	5871.56	12701.8	5898.13
1	B-RL 1	passenger	Audi	2007-05-28-08:43:04.211	2007-05-28-08:43:06.211	12701.8	5898.13	12693.6	5924.69
1	B-RL 1	passenger	Audi	2007-05-28-08:43:06.211	2007-05-28-08:43:08.211	12693.6	5924.69	12687.3	5945.41
1	B-RL 1	passenger	Audi	2007-05-28-08:43:08.211	2007-05-28-08:43:10.211	12687.3	5945.41	12679.9	5969.46
1	B-RL 1	passenger	Audi	2007-05-28-08:43:10.211	2007-05-28-08:43:12.211	12679.9	5969.46	12671.8	5996.03
1	B-RL 1	passenger	Audi	2007-05-28-08:43:12.211	2007-05-28-08:43:14.211	12671.8	5996.03	12663.7	6022.59
1	B-RL 1	passenger	Audi	2007-05-28-08:43:14.211	2007-05-28-08:43:16.211	12663.7	6022.59	12655.6	6049.15
1	B-RL 1	passenger	Audi	2007-05-28-08:43:16.211	2007-05-28-08:43:18.211	12655.6	6049.15	12648.8	6071.36
1	B-RL 1	passenger	Audi	2007-05-28-08:43:18.211	2007-05-28-08:43:19.459	12648.8	6071.36	12644	6087
1	B-RL 1	passenger	Audi	2007-05-28-08:43:19.459	2007-05-28-08:43:21.459	12644	6087	12642.4	6095.19
1	B-RL 1	passenger	Audi	2007-05-28-08:43:21.459	2007-05-28-08:43:23.459	12642.4	6095.19	12638	6118.59
1	B-RL 1	passenger	Audi	2007-05-28-08:43:23.459	2007-05-28-08:43:25.459	12638	6118.59	12632.8	6145.88
1	B-RL 1	passenger	Audi	2007-05-28-08:43:25.459	2007-05-28-08:43:27.459	12632.8	6145.88	12627.6	6173.17
1	B-RL 1	passenger	Audi	2007-05-28-08:43:27.459	2007-05-28-08:43:29.459	12627.6	6173.17	12622.4	6200.45
1	B-RL 1	passenger	Audi	2007-05-28-08:43:29.459	2007-05-28-08:43:30.013	12622.4	6200.45	12621	6208
1	B-RL 1	passenger	Audi	2007-05-28-08:43:30.013	2007-05-28-08:43:32.013	12621	6208	12615.6	6235.25
1	B-RL 1	passenger	Audi	2007-05-28-08:43:32.013	2007-05-28-08:43:34.013	12615.6	6235.25	12610.2	6262.5
1	B-RL 1	passenger	Audi	2007-05-28-08:43:34.013	2007-05-28-08:43:36.013	12610.2	6262.5	12604.8	6289.75
1	B-RL 1	passenger	Audi	2007-05-28-08:43:36.013	2007-05-28-08:43:37.465	12604.8	6289.75	12602	6304
1	B-RL 1	passenger	Audi	2007-05-28-08:43:37.465	2007-05-28-08:43:39.465	12602	6304	12591	6329.5
1	B-RL 1	passenger	Audi	2007-05-28-08:43:39.465	2007-05-28-08:43:41.465	12591	6329.5	12580	6355
1	B-RL 1	passenger	Audi	2007-05-28-08:43:41.465	2007-05-28-08:43:43.465	12580	6355	12569	6380.51
1	B-RL 1	passenger	Audi	2007-05-28-08:43:43.465	2007-05-28-08:43:45.465	12569	6380.51	12558	6406.01
1	B-RL 1	passenger	Audi	2007-05-28-08:43:45.465	2007-05-28-08:43:47.465	12558	6406.01	12546.9	6431.51
1	B-RL 1	passenger	Audi	2007-05-28-08:43:47.465	2007-05-28-08:43:47.822	12546.9	6431.51	12545	6436
1	B-RL 1	passenger	Audi	2007-05-28-08:43:47.822	2007-05-28-08:43:49.822	12545	6436	12532.7	6460.92
1	B-RL 1	passenger	Audi	2007-05-28-08:43:49.822	2007-05-28-08:43:51.822	12532.7	6460.92	12520.5	6485.85
1	B-RL 1	passenger	Audi	2007-05-28-08:43:51.822	2007-05-28-08:43:52.877	12520.5	6485.85	12514	6499
1	B-RL 1	passenger	Audi	2007-05-28-08:43:52.877	2007-05-28-08:43:54.877	12514	6499	12501.7	6523.9
1	B-RL 1	passenger	Audi	2007-05-28-08:43:54.877	2007-05-28-08:43:56.877	12501.7	6523.9	12489.4	6548.8
1	B-RL 1	passenger	Audi	2007-05-28-08:43:56.877	2007-05-28-08:43:58.877	12489.4	6548.8	12477.1	6573.7
1	B-RL 1	passenger	Audi	2007-05-28-08:43:58.877	2007-05-28-08:44:00.494	12477.1	6573.7	12468	6592
1	B-RL 1	passenger	Audi	2007-05-28-08:44:00.494	2007-05-28-08:44:02.494	12468	6592	12473	6598.66
1	B-RL 1	passenger	Audi	2007-05-28-08:44:02.494	2007-05-28-08:44:04.494	12473	6598.66	12487.3	6617.71
1	B-RL 1	passenger	Audi	2007-05-28-08:44:04.494	2007-05-28-08:44:06.494	12487.3	6617.71	12504	6639.92
1	B-RL 1	passenger	Audi	2007-05-28-08:44:06.494	2007-05-28-08:44:08.494	12504	6639.92	12520.7	6662.13
1	B-RL 1	passenger	Audi	2007-05-28-08:44:08.494	2007-05-28-08:44:10.494	12520.7	6662.13	12537.4	6684.34
1	B-RL 1	passenger	Audi	2007-05-28-08:44:10.494	2007-05-28-08:44:12.494	12537.4	6684.34	12554	6706.55
1	B-RL 1	passenger	Audi	2007-05-28-08:44:12.494	2007-05-28-08:44:14.494	12554	6706.55	12563.4	6719.02
1	B-RL 1	passenger	Audi	2007-05-28-08:44:14.494	2007-05-28-08:44:16.494	12563.4	6719.02	12573.3	6732.26
1	B-RL 1	passenger	Audi	2007-05-28-08:44:16.494	2007-05-28-08:44:18.494	12573.3	6732.26	12588.5	6752.51
1	B-RL 1	passenger	Audi	2007-05-28-08:44:18.494	2007-05-28-08:44:20.494	12588.5	6752.51	12605.2	6774.72
1	B-RL 1	passenger	Audi	2007-05-28-08:44:20.494	2007-05-28-08:44:22.494	12605.2	6774.72	12621.9	6796.93
1	B-RL 1	passenger	Audi	2007-05-28-08:44:22.494	2007-05-28-08:44:24.494	12621.9	6796.93	12638.6	6819.14
1	B-RL 1	passenger	Audi	2007-05-28-08:44:24.494	2007-05-28-08:44:25.896	12638.6	6819.14	12649	6833
1	B-RL 1	passenger	Audi	2007-05-28-08:44:25.896	2007-05-28-08:44:27.896	12649	6833	12676.2	6838.78
1	B-RL 1	passenger	Audi	2007-05-28-08:44:27.896	2007-05-28-08:44:29.896	12676.2	6838.78	12702.6	6844.39
1	B-RL 1	passenger	Audi	2007-05-28-08:44:29.896	2007-05-28-08:44:31.896	12702.6	6844.39	12711.1	6846.21
1	B-RL 1	passenger	Audi	2007-05-28-08:44:31.896	2007-05-28-08:44:33.896	12711.1	6846.21	12735.5	6851.39
1	B-RL 1	passenger	Audi	2007-05-28-08:44:33.896	2007-05-28-08:44:35.896	12735.5	6851.39	12762.7	6857.16
1	B-RL 1	passenger	Audi	2007-05-28-08:44:35.896	2007-05-28-08:44:37.896	12762.7	6857.16	12789.8	6862.94
1	B-RL 1	passenger	Audi	2007-05-28-08:44:37.896	2007-05-28-08:44:39.896	12789.8	6862.94	12817	6868.71
1	B-RL 1	passenger	Audi	2007-05-28-08:44:39.896	2007-05-28-08:44:41.896	12817	6868.71	12844.2	6874.49
1	B-RL 1	passenger	Audi	2007-05-28-08:44:41.896	2007-05-28-08:44:43.896	12844.2	6874.49	12871.3	6880.27
1	B-RL 1	passenger	Audi	2007-05-28-08:44:43.896	2007-05-28-08:44:45.896	12871.3	6880.27	12898.5	6886.04
1	B-RL 1	passenger	Audi	2007-05-28-08:44:45.896	2007-05-28-08:44:47.896	12898.5	6886.04	12925.7	6891.82
1	B-RL 1	passenger	Audi	2007-05-28-08:44:47.896	2007-05-28-08:44:49.896	12925.7	6891.82	12952.9	6897.59
1	B-RL 1	passenger	Audi	2007-05-28-08:44:49.896	2007-05-28-08:44:51.896	12952.9	6897.59	12971.5	6901.55
1	B-RL 1	passenger	Audi	2007-05-28-08:44:51.896	2007-05-28-08:44:52.744	12971.5	6901.55	12983	6904
1	B-RL 1	passenger	Audi	2007-05-28-08:44:52.744	2007-05-28-08:44:54.744	12983	6904	13006.3	6908.57
1	B-RL 1	passenger	Audi	2007-05-28-08:44:54.744	2007-05-28-08:44:56.744	13006.3	6908.57	13033.3	6913.88
1	B-RL 1	passenger	Audi	2007-05-28-08:44:56.744	2007-05-28-08:44:58.744	13033.3	6913.88	13060.6	6919.23
1	B-RL 1	passenger	Audi	2007-05-28-08:44:58.744	2007-05-28-08:45:00.744	13060.6	6919.23	13087.8	6924.59
1	B-RL 1	passenger	Audi	2007-05-28-08:45:00.744	2007-05-28-08:45:01.387	13087.8	6924.59	13095	6926
1	B-RL 1	passenger	Audi	2007-05-28-08:45:01.387	2007-05-28-08:45:03.387	13095	6926	13089.7	6961.38
1	B-RL 1	passenger	Audi	2007-05-28-08:45:03.387	2007-05-28-08:45:05.387	13089.7	6961.38	13083.9	6999.87
1	B-RL 1	passenger	Audi	2007-05-28-08:45:05.387	2007-05-28-08:45:07.387	13083.9	6999.87	13078.2	7038.35
1	B-RL 1	passenger	Audi	2007-05-28-08:45:07.387	2007-05-28-08:45:09.387	13078.2	7038.35	13072.4	7076.83
1	B-RL 1	passenger	Audi	2007-05-28-08:45:09.387	2007-05-28-08:45:11.269	13072.4	7076.83	13067	7113
1	B-RL 1	passenger	Audi	2007-05-28-08:45:11.269	2007-05-28-08:45:13.269	13067	7113	13060.4	7151.34
1	B-RL 1	passenger	Audi	2007-05-28-08:45:13.269	2007-05-28-08:45:13.982	13060.4	7151.34	13058	7165
1	B-RL 1	passenger	Audi	2007-05-28-08:45:13.982	2007-05-28-08:45:15.982	13058	7165	13051.9	7203.43
1	B-RL 1	passenger	Audi	2007-05-28-08:45:15.982	2007-05-28-08:45:17.982	13051.9	7203.43	13047.3	7232
1	B-RL 1	passenger	Audi	2007-05-28-08:45:17.982	2007-05-28-08:45:18.451	13047.3	7232	13047	7234
1	B-RL 1	passenger	Audi	2007-05-28-08:45:18.451	2007-05-28-08:45:20.451	13047	7234	13062.8	7237.46
1	B-RL 1	passenger	Audi	2007-05-28-08:45:20.451	2007-05-28-08:45:22.451	13062.8	7237.46	13079.1	7241.01
1	B-RL 1	passenger	Audi	2007-05-28-08:45:22.451	2007-05-28-08:45:24.451	13079.1	7241.01	13095.4	7244.56
1	B-RL 1	passenger	Audi	2007-05-28-08:45:24.451	2007-05-28-08:45:26.451	13095.4	7244.56	13111.7	7248.12
1	B-RL 1	passenger	Audi	2007-05-28-08:45:26.451	2007-05-28-08:45:28.451	13111.7	7248.12	13128	7251.67
1	B-RL 1	passenger	Audi	2007-05-28-08:45:28.451	2007-05-28-08:45:30.451	13128	7251.67	13144.3	7255.22
1	B-RL 1	passenger	Audi	2007-05-28-08:45:30.451	2007-05-28-08:45:32.451	13144.3	7255.22	13160.5	7258.77
1	B-RL 1	passenger	Audi	2007-05-28-08:45:32.451	2007-05-28-08:45:34.451	13160.5	7258.77	13176.8	7262.33
1	B-RL 1	passenger	Audi	2007-05-28-08:45:34.451	2007-05-28-08:45:36.451	13176.8	7262.33	13193.1	7265.88
1	B-RL 1	passenger	Audi	2007-05-28-08:45:36.451	2007-05-28-08:45:38.451	13193.1	7265.88	13209.4	7269.43
1	B-RL 1	passenger	Audi	2007-05-28-08:45:38.451	2007-05-28-08:45:40.451	13209.4	7269.43	13225.7	7272.98
1	B-RL 1	passenger	Audi	2007-05-28-08:45:40.451	2007-05-28-08:45:42.451	13225.7	7272.98	13242	7276.54
1	B-RL 1	passenger	Audi	2007-05-28-08:45:42.451	2007-05-28-08:45:44.451	13242	7276.54	13258.2	7280.09
1	B-RL 1	passenger	Audi	2007-05-28-08:45:44.451	2007-05-28-08:45:46.451	13258.2	7280.09	13274.5	7283.64
1	B-RL 1	passenger	Audi	2007-05-28-08:45:46.451	2007-05-28-08:45:48.451	13274.5	7283.64	13290.8	7287.2
1	B-RL 1	passenger	Audi	2007-05-28-08:45:48.451	2007-05-28-08:45:50.451	13290.8	7287.2	13307.1	7290.75
1	B-RL 1	passenger	Audi	2007-05-28-08:45:50.451	2007-05-28-08:45:52.284	13307.1	7290.75	13322	7294
1	B-RL 1	passenger	Audi	2007-05-28-08:45:52.284	2007-05-28-08:45:54.284	13322	7294	13338.1	7298.44
1	B-RL 1	passenger	Audi	2007-05-28-08:45:54.284	2007-05-28-08:45:56.284	13338.1	7298.44	13354.1	7302.89
1	B-RL 1	passenger	Audi	2007-05-28-08:45:56.284	2007-05-28-08:45:58.138	13354.1	7302.89	13369	7307
1	B-RL 1	passenger	Audi	2007-05-28-08:45:58.138	2007-05-28-08:46:00.138	13369	7307	13382.5	7310.48
1	B-RL 1	passenger	Audi	2007-05-28-08:46:00.138	2007-05-28-08:46:02.138	13382.5	7310.48	13398.7	7314.62
1	B-RL 1	passenger	Audi	2007-05-28-08:46:02.138	2007-05-28-08:46:04.138	13398.7	7314.62	13414.8	7318.77
1	B-RL 1	passenger	Audi	2007-05-28-08:46:04.138	2007-05-28-08:46:06.138	13414.8	7318.77	13431	7322.91
1	B-RL 1	passenger	Audi	2007-05-28-08:46:06.138	2007-05-28-08:46:08.138	13431	7322.91	13447.1	7327.05
1	B-RL 1	passenger	Audi	2007-05-28-08:46:08.138	2007-05-28-08:46:10.138	13447.1	7327.05	13463.3	7331.2
1	B-RL 1	passenger	Audi	2007-05-28-08:46:10.138	2007-05-28-08:46:12.138	13463.3	7331.2	13479.4	7335.34
1	B-RL 1	passenger	Audi	2007-05-28-08:46:12.138	2007-05-28-08:46:14.138	13479.4	7335.34	13495.5	7339.49
1	B-RL 1	passenger	Audi	2007-05-28-08:46:14.138	2007-05-28-08:46:16.138	13495.5	7339.49	13511.7	7343.63
1	B-RL 1	passenger	Audi	2007-05-28-08:46:16.138	2007-05-28-08:46:16.797	13511.7	7343.63	13517	7345
1	B-RL 1	passenger	Audi	2007-05-28-08:46:16.797	2007-05-28-08:46:18.797	13517	7345	13533.1	7349.13
1	B-RL 1	passenger	Audi	2007-05-28-08:46:18.797	2007-05-28-08:46:20.797	13533.1	7349.13	13549.3	7353.25
1	B-RL 1	passenger	Audi	2007-05-28-08:46:20.797	2007-05-28-08:46:22.797	13549.3	7353.25	13565.4	7357.38
1	B-RL 1	passenger	Audi	2007-05-28-08:46:22.797	2007-05-28-08:46:24.797	13565.4	7357.38	13581.6	7361.5
1	B-RL 1	passenger	Audi	2007-05-28-08:46:24.797	2007-05-28-08:46:26.797	13581.6	7361.5	13597.7	7365.63
1	B-RL 1	passenger	Audi	2007-05-28-08:46:26.797	2007-05-28-08:46:28.797	13597.7	7365.63	13613.9	7369.75
1	B-RL 1	passenger	Audi	2007-05-28-08:46:28.797	2007-05-28-08:46:30.797	13613.9	7369.75	13625.8	7372.8
1	B-RL 1	passenger	Audi	2007-05-28-08:46:30.797	2007-05-28-08:46:32.797	13625.8	7372.8	13642	7376.92
1	B-RL 1	passenger	Audi	2007-05-28-08:46:32.797	2007-05-28-08:46:34.797	13642	7376.92	13647.5	7378.34
1	B-RL 1	passenger	Audi	2007-05-28-08:46:34.797	2007-05-28-08:46:35.971	13647.5	7378.34	13654	7380
1	B-RL 1	passenger	Audi	2007-05-28-08:46:35.971	2007-05-28-08:46:37.971	13654	7380	13667.1	7390.35
1	B-RL 1	passenger	Audi	2007-05-28-08:46:37.971	2007-05-28-08:46:39.971	13667.1	7390.35	13680.1	7400.69
1	B-RL 1	passenger	Audi	2007-05-28-08:46:39.971	2007-05-28-08:46:41.971	13680.1	7400.69	13693.2	7411.04
1	B-RL 1	passenger	Audi	2007-05-28-08:46:41.971	2007-05-28-08:46:43.331	13693.2	7411.04	13702	7418
1	B-RL 1	passenger	Audi	2007-05-28-08:46:43.331	2007-05-28-08:46:45.331	13702	7418	13712	7431.36
1	B-RL 1	passenger	Audi	2007-05-28-08:46:45.331	2007-05-28-08:46:47.331	13712	7431.36	13721.9	7444.73
1	B-RL 1	passenger	Audi	2007-05-28-08:46:47.331	2007-05-28-08:46:49.331	13721.9	7444.73	13731.9	7458.09
1	B-RL 1	passenger	Audi	2007-05-28-08:46:49.331	2007-05-28-08:46:51.331	13731.9	7458.09	13741.8	7471.45
1	B-RL 1	passenger	Audi	2007-05-28-08:46:51.331	2007-05-28-08:46:53.331	13741.8	7471.45	13751.8	7484.82
1	B-RL 1	passenger	Audi	2007-05-28-08:46:53.331	2007-05-28-08:46:55.331	13751.8	7484.82	13757	7491.77
1	B-RL 1	passenger	Audi	2007-05-28-08:46:55.331	2007-05-28-08:46:57.331	13757	7491.77	13764.4	7501.67
1	B-RL 1	passenger	Audi	2007-05-28-08:46:57.331	2007-05-28-08:46:59.331	13764.4	7501.67	13773.8	7514.4
1	B-RL 1	passenger	Audi	2007-05-28-08:46:59.331	2007-05-28-08:47:00.769	13773.8	7514.4	13781	7524
1	B-RL 1	passenger	Audi	2007-05-28-08:47:00.769	2007-05-28-08:47:02.769	13781	7524	13791	7537.31
1	B-RL 1	passenger	Audi	2007-05-28-08:47:02.769	2007-05-28-08:47:04.769	13791	7537.31	13801.1	7550.61
1	B-RL 1	passenger	Audi	2007-05-28-08:47:04.769	2007-05-28-08:47:06.769	13801.1	7550.61	13811.1	7563.92
1	B-RL 1	passenger	Audi	2007-05-28-08:47:06.769	2007-05-28-08:47:08.769	13811.1	7563.92	13821.1	7577.23
1	B-RL 1	passenger	Audi	2007-05-28-08:47:08.769	2007-05-28-08:47:10.769	13821.1	7577.23	13831.2	7590.54
1	B-RL 1	passenger	Audi	2007-05-28-08:47:10.769	2007-05-28-08:47:12.769	13831.2	7590.54	13841.2	7603.84
1	B-RL 1	passenger	Audi	2007-05-28-08:47:12.769	2007-05-28-08:47:14.769	13841.2	7603.84	13851.2	7617.15
1	B-RL 1	passenger	Audi	2007-05-28-08:47:14.769	2007-05-28-08:47:16.769	13851.2	7617.15	13861.3	7630.46
1	B-RL 1	passenger	Audi	2007-05-28-08:47:16.769	2007-05-28-08:47:18.769	13861.3	7630.46	13871.3	7643.76
1	B-RL 1	passenger	Audi	2007-05-28-08:47:18.769	2007-05-28-08:47:20.769	13871.3	7643.76	13881.3	7657.07
1	B-RL 1	passenger	Audi	2007-05-28-08:47:20.769	2007-05-28-08:47:22.769	13881.3	7657.07	13889.4	7667.72
1	B-RL 1	passenger	Audi	2007-05-28-08:47:22.769	2007-05-28-08:47:24.769	13889.4	7667.72	13899.4	7681.02
1	B-RL 1	passenger	Audi	2007-05-28-08:47:24.769	2007-05-28-08:47:26.769	13899.4	7681.02	13909.4	7694.33
1	B-RL 1	passenger	Audi	2007-05-28-08:47:26.769	2007-05-28-08:47:28.769	13909.4	7694.33	13918.9	7706.89
1	B-RL 1	passenger	Audi	2007-05-28-08:47:28.769	2007-05-28-08:47:28.790	13918.9	7706.89	13919	7707
1	B-RL 1	passenger	Audi	2007-05-28-08:47:28.790	2007-05-28-08:47:30.790	13919	7707	13919.5	7715.32
1	B-RL 1	passenger	Audi	2007-05-28-08:47:30.790	2007-05-28-08:47:32.790	13919.5	7715.32	13920.4	7731.55
1	B-RL 1	passenger	Audi	2007-05-28-08:47:32.790	2007-05-28-08:47:34.790	13920.4	7731.55	13921.3	7748.19
1	B-RL 1	passenger	Audi	2007-05-28-08:47:34.790	2007-05-28-08:47:36.790	13921.3	7748.19	13922.2	7764.83
1	B-RL 1	passenger	Audi	2007-05-28-08:47:36.790	2007-05-28-08:47:38.790	13922.2	7764.83	13923.1	7781.47
1	B-RL 1	passenger	Audi	2007-05-28-08:47:38.790	2007-05-28-08:47:40.790	13923.1	7781.47	13924	7798.11
1	B-RL 1	passenger	Audi	2007-05-28-08:47:40.790	2007-05-28-08:47:42.790	13924	7798.11	13925	7814.75
1	B-RL 1	passenger	Audi	2007-05-28-08:47:42.790	2007-05-28-08:47:44.790	13925	7814.75	13925.9	7831.39
1	B-RL 1	passenger	Audi	2007-05-28-08:47:44.790	2007-05-28-08:47:46.790	13925.9	7831.39	13926.8	7848.03
1	B-RL 1	passenger	Audi	2007-05-28-08:47:46.790	2007-05-28-08:47:48.790	13926.8	7848.03	13927.7	7864.68
1	B-RL 1	passenger	Audi	2007-05-28-08:47:48.790	2007-05-28-08:47:50.790	13927.7	7864.68	13928.6	7881.32
1	B-RL 1	passenger	Audi	2007-05-28-08:47:50.790	2007-05-28-08:47:52.790	13928.6	7881.32	13929.6	7897.96
1	B-RL 1	passenger	Audi	2007-05-28-08:47:52.790	2007-05-28-08:47:54.790	13929.6	7897.96	13930.5	7914.6
1	B-RL 1	passenger	Audi	2007-05-28-08:47:54.790	2007-05-28-08:47:55.920	13930.5	7914.6	13931	7924
1	B-RL 1	passenger	Audi	2007-05-28-08:47:55.920	2007-05-28-15:21:47.721	13931	7924	13931	7924
1	B-RL 1	passenger	Audi	2007-05-28-15:21:47.721	2007-05-28-15:21:49.721	13931	7924	13930.5	7915.68
1	B-RL 1	passenger	Audi	2007-05-28-15:21:49.721	2007-05-28-15:21:51.721	13930.5	7915.68	13929.6	7899.45
1	B-RL 1	passenger	Audi	2007-05-28-15:21:51.721	2007-05-28-15:21:53.721	13929.6	7899.45	13928.7	7882.81
1	B-RL 1	passenger	Audi	2007-05-28-15:21:53.721	2007-05-28-15:21:55.721	13928.7	7882.81	13927.8	7866.17
1	B-RL 1	passenger	Audi	2007-05-28-15:21:55.721	2007-05-28-15:21:57.721	13927.8	7866.17	13927.2	7854.79
1	B-RL 1	passenger	Audi	2007-05-28-15:21:57.721	2007-05-28-15:21:59.721	13927.2	7854.79	13926.3	7839.87
1	B-RL 1	passenger	Audi	2007-05-28-15:21:59.721	2007-05-28-15:22:01.721	13926.3	7839.87	13925.4	7823.23
1	B-RL 1	passenger	Audi	2007-05-28-15:22:01.721	2007-05-28-15:22:03.721	13925.4	7823.23	13924.5	7806.59
1	B-RL 1	passenger	Audi	2007-05-28-15:22:03.721	2007-05-28-15:22:05.721	13924.5	7806.59	13923.6	7789.95
1	B-RL 1	passenger	Audi	2007-05-28-15:22:05.721	2007-05-28-15:22:07.721	13923.6	7789.95	13922.7	7773.31
1	B-RL 1	passenger	Audi	2007-05-28-15:22:07.721	2007-05-28-15:22:09.721	13922.7	7773.31	13921.7	7756.66
1	B-RL 1	passenger	Audi	2007-05-28-15:22:09.721	2007-05-28-15:22:11.721	13921.7	7756.66	13921	7743.35
1	B-RL 1	passenger	Audi	2007-05-28-15:22:11.721	2007-05-28-15:22:13.721	13921	7743.35	13920.1	7726.71
1	B-RL 1	passenger	Audi	2007-05-28-15:22:13.721	2007-05-28-15:22:15.721	13920.1	7726.71	13919.2	7710.07
1	B-RL 1	passenger	Audi	2007-05-28-15:22:15.721	2007-05-28-15:22:16.155	13919.2	7710.07	13919	7707
1	B-RL 1	passenger	Audi	2007-05-28-15:22:16.155	2007-05-28-15:22:18.155	13919	7707	13909	7693.69
1	B-RL 1	passenger	Audi	2007-05-28-15:22:18.155	2007-05-28-15:22:20.155	13909	7693.69	13903.7	7686.77
1	B-RL 1	passenger	Audi	2007-05-28-15:22:20.155	2007-05-28-15:22:22.155	13903.7	7686.77	13898.5	7679.85
1	B-RL 1	passenger	Audi	2007-05-28-15:22:22.155	2007-05-28-15:22:24.155	13898.5	7679.85	13888.6	7666.75
1	B-RL 1	passenger	Audi	2007-05-28-15:22:24.155	2007-05-28-15:22:26.155	13888.6	7666.75	13879.4	7654.44
1	B-RL 1	passenger	Audi	2007-05-28-15:22:26.155	2007-05-28-15:22:28.155	13879.4	7654.44	13873.8	7647.12
1	B-RL 1	passenger	Audi	2007-05-28-15:22:28.155	2007-05-28-15:22:30.155	13873.8	7647.12	13863.8	7633.81
1	B-RL 1	passenger	Audi	2007-05-28-15:22:30.155	2007-05-28-15:22:32.155	13863.8	7633.81	13853.8	7620.5
1	B-RL 1	passenger	Audi	2007-05-28-15:22:32.155	2007-05-28-15:22:34.155	13853.8	7620.5	13843.7	7607.2
1	B-RL 1	passenger	Audi	2007-05-28-15:22:34.155	2007-05-28-15:22:36.155	13843.7	7607.2	13833.7	7593.89
1	B-RL 1	passenger	Audi	2007-05-28-15:22:36.155	2007-05-28-15:22:38.155	13833.7	7593.89	13823.7	7580.58
1	B-RL 1	passenger	Audi	2007-05-28-15:22:38.155	2007-05-28-15:22:40.155	13823.7	7580.58	13813.6	7567.28
1	B-RL 1	passenger	Audi	2007-05-28-15:22:40.155	2007-05-28-15:22:42.155	13813.6	7567.28	13803.6	7553.97
1	B-RL 1	passenger	Audi	2007-05-28-15:22:42.155	2007-05-28-15:22:44.155	13803.6	7553.97	13793.6	7540.66
1	B-RL 1	passenger	Audi	2007-05-28-15:22:44.155	2007-05-28-15:22:46.155	13793.6	7540.66	13783.5	7527.35
1	B-RL 1	passenger	Audi	2007-05-28-15:22:46.155	2007-05-28-15:22:46.660	13783.5	7527.35	13781	7524
1	B-RL 1	passenger	Audi	2007-05-28-15:22:46.660	2007-05-28-15:22:48.660	13781	7524	13771	7510.64
1	B-RL 1	passenger	Audi	2007-05-28-15:22:48.660	2007-05-28-15:22:50.660	13771	7510.64	13761.1	7497.27
1	B-RL 1	passenger	Audi	2007-05-28-15:22:50.660	2007-05-28-15:22:52.660	13761.1	7497.27	13751.1	7483.91
1	B-RL 1	passenger	Audi	2007-05-28-15:22:52.660	2007-05-28-15:22:54.660	13751.1	7483.91	13741.2	7470.55
1	B-RL 1	passenger	Audi	2007-05-28-15:22:54.660	2007-05-28-15:22:56.660	13741.2	7470.55	13731.2	7457.18
1	B-RL 1	passenger	Audi	2007-05-28-15:22:56.660	2007-05-28-15:22:58.660	13731.2	7457.18	13721.2	7443.82
1	B-RL 1	passenger	Audi	2007-05-28-15:22:58.660	2007-05-28-15:23:00.660	13721.2	7443.82	13711.3	7430.46
1	B-RL 1	passenger	Audi	2007-05-28-15:23:00.660	2007-05-28-15:23:02.548	13711.3	7430.46	13702	7418
1	B-RL 1	passenger	Audi	2007-05-28-15:23:02.548	2007-05-28-15:23:04.548	13702	7418	13695.5	7412.83
1	B-RL 1	passenger	Audi	2007-05-28-15:23:04.548	2007-05-28-15:23:06.548	13695.5	7412.83	13682.7	7402.74
1	B-RL 1	passenger	Audi	2007-05-28-15:23:06.548	2007-05-28-15:23:08.548	13682.7	7402.74	13669.7	7392.4
1	B-RL 1	passenger	Audi	2007-05-28-15:23:08.548	2007-05-28-15:23:10.548	13669.7	7392.4	13656.6	7382.05
1	B-RL 1	passenger	Audi	2007-05-28-15:23:10.548	2007-05-28-15:23:10.967	13656.6	7382.05	13654	7380
1	B-RL 1	passenger	Audi	2007-05-28-15:23:10.967	2007-05-28-15:23:12.967	13654	7380	13637.9	7375.87
1	B-RL 1	passenger	Audi	2007-05-28-15:23:12.967	2007-05-28-15:23:14.967	13637.9	7375.87	13621.7	7371.75
1	B-RL 1	passenger	Audi	2007-05-28-15:23:14.967	2007-05-28-15:23:16.967	13621.7	7371.75	13605.6	7367.62
1	B-RL 1	passenger	Audi	2007-05-28-15:23:16.967	2007-05-28-15:23:18.967	13605.6	7367.62	13589.4	7363.5
1	B-RL 1	passenger	Audi	2007-05-28-15:23:18.967	2007-05-28-15:23:20.967	13589.4	7363.5	13573.3	7359.37
1	B-RL 1	passenger	Audi	2007-05-28-15:23:20.967	2007-05-28-15:23:22.967	13573.3	7359.37	13557.1	7355.25
1	B-RL 1	passenger	Audi	2007-05-28-15:23:22.967	2007-05-28-15:23:24.967	13557.1	7355.25	13541	7351.12
1	B-RL 1	passenger	Audi	2007-05-28-15:23:24.967	2007-05-28-15:23:26.967	13541	7351.12	13524.8	7347
1	B-RL 1	passenger	Audi	2007-05-28-15:23:26.967	2007-05-28-15:23:27.935	13524.8	7347	13517	7345
1	B-RL 1	passenger	Audi	2007-05-28-15:23:27.935	2007-05-28-15:23:29.935	13517	7345	13501.7	7341.08
1	B-RL 1	passenger	Audi	2007-05-28-15:23:29.935	2007-05-28-15:23:31.935	13501.7	7341.08	13491.5	7338.45
1	B-RL 1	passenger	Audi	2007-05-28-15:23:31.935	2007-05-28-15:23:33.935	13491.5	7338.45	13475.3	7334.3
1	B-RL 1	passenger	Audi	2007-05-28-15:23:33.935	2007-05-28-15:23:35.935	13475.3	7334.3	13459.2	7330.16
1	B-RL 1	passenger	Audi	2007-05-28-15:23:35.935	2007-05-28-15:23:37.935	13459.2	7330.16	13443.1	7326.01
1	B-RL 1	passenger	Audi	2007-05-28-15:23:37.935	2007-05-28-15:23:39.935	13443.1	7326.01	13431.6	7323.06
1	B-RL 1	passenger	Audi	2007-05-28-15:23:39.935	2007-05-28-15:23:41.935	13431.6	7323.06	13419.2	7319.9
1	B-RL 1	passenger	Audi	2007-05-28-15:23:41.935	2007-05-28-15:23:43.935	13419.2	7319.9	13403.1	7315.76
1	B-RL 1	passenger	Audi	2007-05-28-15:23:43.935	2007-05-28-15:23:45.935	13403.1	7315.76	13387	7311.61
1	B-RL 1	passenger	Audi	2007-05-28-15:23:45.935	2007-05-28-15:23:47.935	13387	7311.61	13370.8	7307.47
1	B-RL 1	passenger	Audi	2007-05-28-15:23:47.935	2007-05-28-15:23:48.162	13370.8	7307.47	13369	7307
1	B-RL 1	passenger	Audi	2007-05-28-15:23:48.162	2007-05-28-15:23:50.162	13369	7307	13352.9	7302.56
1	B-RL 1	passenger	Audi	2007-05-28-15:23:50.162	2007-05-28-15:23:52.162	13352.9	7302.56	13336.9	7298.11
1	B-RL 1	passenger	Audi	2007-05-28-15:23:52.162	2007-05-28-15:23:54.022	13336.9	7298.11	13322	7294
1	B-RL 1	passenger	Audi	2007-05-28-15:23:54.022	2007-05-28-15:23:56.022	13322	7294	13305.7	7290.45
1	B-RL 1	passenger	Audi	2007-05-28-15:23:56.022	2007-05-28-15:23:58.022	13305.7	7290.45	13289.4	7286.89
1	B-RL 1	passenger	Audi	2007-05-28-15:23:58.022	2007-05-28-15:24:00.022	13289.4	7286.89	13273.1	7283.34
1	B-RL 1	passenger	Audi	2007-05-28-15:24:00.022	2007-05-28-15:24:02.022	13273.1	7283.34	13256.9	7279.79
1	B-RL 1	passenger	Audi	2007-05-28-15:24:02.022	2007-05-28-15:24:04.022	13256.9	7279.79	13240.6	7276.24
1	B-RL 1	passenger	Audi	2007-05-28-15:24:04.022	2007-05-28-15:24:06.022	13240.6	7276.24	13224.3	7272.68
1	B-RL 1	passenger	Audi	2007-05-28-15:24:06.022	2007-05-28-15:24:08.022	13224.3	7272.68	13208.7	7269.29
1	B-RL 1	passenger	Audi	2007-05-28-15:24:08.022	2007-05-28-15:24:10.022	13208.7	7269.29	13196	7266.51
1	B-RL 1	passenger	Audi	2007-05-28-15:24:10.022	2007-05-28-15:24:12.022	13196	7266.51	13179.7	7262.95
1	B-RL 1	passenger	Audi	2007-05-28-15:24:12.022	2007-05-28-15:24:14.022	13179.7	7262.95	13163.4	7259.4
1	B-RL 1	passenger	Audi	2007-05-28-15:24:14.022	2007-05-28-15:24:16.022	13163.4	7259.4	13147.1	7255.85
1	B-RL 1	passenger	Audi	2007-05-28-15:24:16.022	2007-05-28-15:24:18.022	13147.1	7255.85	13130.9	7252.3
1	B-RL 1	passenger	Audi	2007-05-28-15:24:18.022	2007-05-28-15:24:20.022	13130.9	7252.3	13114.6	7248.74
1	B-RL 1	passenger	Audi	2007-05-28-15:24:20.022	2007-05-28-15:24:22.022	13114.6	7248.74	13098.3	7245.19
1	B-RL 1	passenger	Audi	2007-05-28-15:24:22.022	2007-05-28-15:24:24.022	13098.3	7245.19	13082	7241.64
1	B-RL 1	passenger	Audi	2007-05-28-15:24:24.022	2007-05-28-15:24:26.022	13082	7241.64	13065.7	7238.08
1	B-RL 1	passenger	Audi	2007-05-28-15:24:26.022	2007-05-28-15:24:28.022	13065.7	7238.08	13049.4	7234.53
1	B-RL 1	passenger	Audi	2007-05-28-15:24:28.022	2007-05-28-15:24:28.291	13049.4	7234.53	13047	7234
1	B-RL 1	passenger	Audi	2007-05-28-15:24:28.291	2007-05-28-15:24:30.291	13047	7234	13048.3	7225.77
1	B-RL 1	passenger	Audi	2007-05-28-15:24:30.291	2007-05-28-15:24:32.291	13048.3	7225.77	13052.7	7198.26
1	B-RL 1	passenger	Audi	2007-05-28-15:24:32.291	2007-05-28-15:24:34.024	13052.7	7198.26	13058	7165
1	B-RL 1	passenger	Audi	2007-05-28-15:24:34.024	2007-05-28-15:24:36.024	13058	7165	13064.6	7126.66
1	B-RL 1	passenger	Audi	2007-05-28-15:24:36.024	2007-05-28-15:24:36.738	13064.6	7126.66	13067	7113
1	B-RL 1	passenger	Audi	2007-05-28-15:24:36.738	2007-05-28-15:24:38.738	13067	7113	13072.8	7074.52
1	B-RL 1	passenger	Audi	2007-05-28-15:24:38.738	2007-05-28-15:24:40.738	13072.8	7074.52	13078.5	7036.04
1	B-RL 1	passenger	Audi	2007-05-28-15:24:40.738	2007-05-28-15:24:42.738	13078.5	7036.04	13083.1	7005.59
1	B-RL 1	passenger	Audi	2007-05-28-15:24:42.738	2007-05-28-15:24:44.738	13083.1	7005.59	13088.8	6967.37
1	B-RL 1	passenger	Audi	2007-05-28-15:24:44.738	2007-05-28-15:24:46.738	13088.8	6967.37	13094.5	6929.62
1	B-RL 1	passenger	Audi	2007-05-28-15:24:46.738	2007-05-28-15:24:47.250	13094.5	6929.62	13095	6926
1	B-RL 1	passenger	Audi	2007-05-28-15:24:47.250	2007-05-28-15:24:49.250	13095	6926	13069.4	6920.96
1	B-RL 1	passenger	Audi	2007-05-28-15:24:49.250	2007-05-28-15:24:51.250	13069.4	6920.96	13042.1	6915.61
1	B-RL 1	passenger	Audi	2007-05-28-15:24:51.250	2007-05-28-15:24:53.250	13042.1	6915.61	13014.9	6910.26
1	B-RL 1	passenger	Audi	2007-05-28-15:24:53.250	2007-05-28-15:24:55.250	13014.9	6910.26	12987.6	6904.9
1	B-RL 1	passenger	Audi	2007-05-28-15:24:55.250	2007-05-28-15:24:55.589	12987.6	6904.9	12983	6904
1	B-RL 1	passenger	Audi	2007-05-28-15:24:55.589	2007-05-28-15:24:57.589	12983	6904	12955.8	6898.22
1	B-RL 1	passenger	Audi	2007-05-28-15:24:57.589	2007-05-28-15:24:59.589	12955.8	6898.22	12928.7	6892.45
1	B-RL 1	passenger	Audi	2007-05-28-15:24:59.589	2007-05-28-15:25:01.589	12928.7	6892.45	12901.5	6886.67
1	B-RL 1	passenger	Audi	2007-05-28-15:25:01.589	2007-05-28-15:25:03.589	12901.5	6886.67	12874.3	6880.9
1	B-RL 1	passenger	Audi	2007-05-28-15:25:03.589	2007-05-28-15:25:05.589	12874.3	6880.9	12847.1	6875.12
1	B-RL 1	passenger	Audi	2007-05-28-15:25:05.589	2007-05-28-15:25:07.589	12847.1	6875.12	12825.3	6870.47
1	B-RL 1	passenger	Audi	2007-05-28-15:25:07.589	2007-05-28-15:25:09.589	12825.3	6870.47	12798.1	6864.7
1	B-RL 1	passenger	Audi	2007-05-28-15:25:09.589	2007-05-28-15:25:11.589	12798.1	6864.7	12770.9	6858.92
1	B-RL 1	passenger	Audi	2007-05-28-15:25:11.589	2007-05-28-15:25:13.589	12770.9	6858.92	12743.8	6853.15
1	B-RL 1	passenger	Audi	2007-05-28-15:25:13.589	2007-05-28-15:25:15.589	12743.8	6853.15	12716.6	6847.37
1	B-RL 1	passenger	Audi	2007-05-28-15:25:15.589	2007-05-28-15:25:17.589	12716.6	6847.37	12689.4	6841.6
1	B-RL 1	passenger	Audi	2007-05-28-15:25:17.589	2007-05-28-15:25:19.589	12689.4	6841.6	12662.3	6835.82
1	B-RL 1	passenger	Audi	2007-05-28-15:25:19.589	2007-05-28-15:25:20.662	12662.3	6835.82	12649	6833
1	B-RL 1	passenger	Audi	2007-05-28-15:25:20.662	2007-05-28-15:25:22.662	12649	6833	12632.3	6810.79
1	B-RL 1	passenger	Audi	2007-05-28-15:25:22.662	2007-05-28-15:25:24.662	12632.3	6810.79	12615.6	6788.58
1	B-RL 1	passenger	Audi	2007-05-28-15:25:24.662	2007-05-28-15:25:26.662	12615.6	6788.58	12599	6766.37
1	B-RL 1	passenger	Audi	2007-05-28-15:25:26.662	2007-05-28-15:25:28.662	12599	6766.37	12582.3	6744.16
1	B-RL 1	passenger	Audi	2007-05-28-15:25:28.662	2007-05-28-15:25:30.662	12582.3	6744.16	12569.6	6727.35
1	B-RL 1	passenger	Audi	2007-05-28-15:25:30.662	2007-05-28-15:25:32.662	12569.6	6727.35	12562.6	6717.94
1	B-RL 1	passenger	Audi	2007-05-28-15:25:32.662	2007-05-28-15:25:34.662	12562.6	6717.94	12546.3	6696.23
1	B-RL 1	passenger	Audi	2007-05-28-15:25:34.662	2007-05-28-15:25:36.662	12546.3	6696.23	12529.6	6674.02
1	B-RL 1	passenger	Audi	2007-05-28-15:25:36.662	2007-05-28-15:25:38.662	12529.6	6674.02	12512.9	6651.81
1	B-RL 1	passenger	Audi	2007-05-28-15:25:38.662	2007-05-28-15:25:40.662	12512.9	6651.81	12505.4	6641.77
1	B-RL 1	passenger	Audi	2007-05-28-15:25:40.662	2007-05-28-15:25:42.662	12505.4	6641.77	12490	6621.26
1	B-RL 1	passenger	Audi	2007-05-28-15:25:42.662	2007-05-28-15:25:44.662	12490	6621.26	12473.3	6599.05
1	B-RL 1	passenger	Audi	2007-05-28-15:25:44.662	2007-05-28-15:25:45.351	12473.3	6599.05	12468	6592
1	B-RL 1	passenger	Audi	2007-05-28-15:25:45.351	2007-05-28-15:25:47.351	12468	6592	12480	6567.66
1	B-RL 1	passenger	Audi	2007-05-28-15:25:47.351	2007-05-28-15:25:49.351	12480	6567.66	12492.4	6542.76
1	B-RL 1	passenger	Audi	2007-05-28-15:25:49.351	2007-05-28-15:25:51.351	12492.4	6542.76	12504.7	6517.86
1	B-RL 1	passenger	Audi	2007-05-28-15:25:51.351	2007-05-28-15:25:52.867	12504.7	6517.86	12514	6499
1	B-RL 1	passenger	Audi	2007-05-28-15:25:52.867	2007-05-28-15:25:54.867	12514	6499	12524.8	6477.04
1	B-RL 1	passenger	Audi	2007-05-28-15:25:54.867	2007-05-28-15:25:56.867	12524.8	6477.04	12537.1	6452.12
1	B-RL 1	passenger	Audi	2007-05-28-15:25:56.867	2007-05-28-15:25:58.161	12537.1	6452.12	12545	6436
1	B-RL 1	passenger	Audi	2007-05-28-15:25:58.161	2007-05-28-15:26:00.161	12545	6436	12556	6410.5
1	B-RL 1	passenger	Audi	2007-05-28-15:26:00.161	2007-05-28-15:26:02.161	12556	6410.5	12567	6385
1	B-RL 1	passenger	Audi	2007-05-28-15:26:02.161	2007-05-28-15:26:04.161	12567	6385	12578	6359.49
1	B-RL 1	passenger	Audi	2007-05-28-15:26:04.161	2007-05-28-15:26:06.161	12578	6359.49	12589	6333.99
1	B-RL 1	passenger	Audi	2007-05-28-15:26:06.161	2007-05-28-15:26:08.161	12589	6333.99	12600.1	6308.49
1	B-RL 1	passenger	Audi	2007-05-28-15:26:08.161	2007-05-28-15:26:08.533	12600.1	6308.49	12602	6304
1	B-RL 1	passenger	Audi	2007-05-28-15:26:08.533	2007-05-28-15:26:10.533	12602	6304	12607.4	6276.75
1	B-RL 1	passenger	Audi	2007-05-28-15:26:10.533	2007-05-28-15:26:12.533	12607.4	6276.75	12612.8	6249.5
1	B-RL 1	passenger	Audi	2007-05-28-15:26:12.533	2007-05-28-15:26:14.533	12612.8	6249.5	12618.2	6222.25
1	B-RL 1	passenger	Audi	2007-05-28-15:26:14.533	2007-05-28-15:26:15.580	12618.2	6222.25	12621	6208
1	B-RL 1	passenger	Audi	2007-05-28-15:26:15.580	2007-05-28-15:26:17.580	12621	6208	12626.2	6180.71
1	B-RL 1	passenger	Audi	2007-05-28-15:26:17.580	2007-05-28-15:26:19.580	12626.2	6180.71	12631.4	6153.42
1	B-RL 1	passenger	Audi	2007-05-28-15:26:19.580	2007-05-28-15:26:21.580	12631.4	6153.42	12636.6	6126.13
1	B-RL 1	passenger	Audi	2007-05-28-15:26:21.580	2007-05-28-15:26:23.580	12636.6	6126.13	12641.7	6098.84
1	B-RL 1	passenger	Audi	2007-05-28-15:26:23.580	2007-05-28-15:26:24.456	12641.7	6098.84	12644	6087
1	B-RL 1	passenger	Audi	2007-05-28-15:26:24.456	2007-05-28-15:26:26.456	12644	6087	12646.4	6079.03
1	B-RL 1	passenger	Audi	2007-05-28-15:26:26.456	2007-05-28-15:26:28.456	12646.4	6079.03	12653.4	6056.25
1	B-RL 1	passenger	Audi	2007-05-28-15:26:28.456	2007-05-28-15:26:30.456	12653.4	6056.25	12661.5	6029.69
1	B-RL 1	passenger	Audi	2007-05-28-15:26:30.456	2007-05-28-15:26:32.456	12661.5	6029.69	12669.6	6003.13
1	B-RL 1	passenger	Audi	2007-05-28-15:26:32.456	2007-05-28-15:26:34.456	12669.6	6003.13	12677.8	5976.56
1	B-RL 1	passenger	Audi	2007-05-28-15:26:34.456	2007-05-28-15:26:36.456	12677.8	5976.56	12685.9	5950
1	B-RL 1	passenger	Audi	2007-05-28-15:26:36.456	2007-05-28-15:26:38.456	12685.9	5950	12694	5923.43
1	B-RL 1	passenger	Audi	2007-05-28-15:26:38.456	2007-05-28-15:26:40.456	12694	5923.43	12702.1	5896.87
1	B-RL 1	passenger	Audi	2007-05-28-15:26:40.456	2007-05-28-15:26:42.456	12702.1	5896.87	12710.3	5870.31
1	B-RL 1	passenger	Audi	2007-05-28-15:26:42.456	2007-05-28-15:26:44.361	12710.3	5870.31	12718	5845
1	B-RL 1	passenger	Audi	2007-05-28-15:26:44.361	2007-05-28-15:26:46.361	12718	5845	12726.1	5818.43
1	B-RL 1	passenger	Audi	2007-05-28-15:26:46.361	2007-05-28-15:26:48.361	12726.1	5818.43	12734.2	5791.86
1	B-RL 1	passenger	Audi	2007-05-28-15:26:48.361	2007-05-28-15:26:50.361	12734.2	5791.86	12742.3	5765.29
1	B-RL 1	passenger	Audi	2007-05-28-15:26:50.361	2007-05-28-15:26:52.361	12742.3	5765.29	12750.4	5738.71
1	B-RL 1	passenger	Audi	2007-05-28-15:26:52.361	2007-05-28-15:26:54.361	12750.4	5738.71	12758.5	5712.14
1	B-RL 1	passenger	Audi	2007-05-28-15:26:54.361	2007-05-28-15:26:56.361	12758.5	5712.14	12766.6	5685.57
1	B-RL 1	passenger	Audi	2007-05-28-15:26:56.361	2007-05-28-15:26:58.361	12766.6	5685.57	12774.2	5660.7
1	B-RL 1	passenger	Audi	2007-05-28-15:26:58.361	2007-05-28-15:27:00.361	12774.2	5660.7	12781.5	5636.53
1	B-RL 1	passenger	Audi	2007-05-28-15:27:00.361	2007-05-28-15:27:02.211	12781.5	5636.53	12789	5612
1	B-RL 1	passenger	Audi	2007-05-28-15:27:02.211	2007-05-28-15:27:04.211	12789	5612	12796.1	5585.15
1	B-RL 1	passenger	Audi	2007-05-28-15:27:04.211	2007-05-28-15:27:06.211	12796.1	5585.15	12803.2	5558.3
1	B-RL 1	passenger	Audi	2007-05-28-15:27:06.211	2007-05-28-15:27:08.211	12803.2	5558.3	12810.4	5531.45
1	B-RL 1	passenger	Audi	2007-05-28-15:27:08.211	2007-05-28-15:27:10.211	12810.4	5531.45	12817.4	5505.14
1	B-RL 1	passenger	Audi	2007-05-28-15:27:10.211	2007-05-28-15:27:12.211	12817.4	5505.14	12822.9	5484.37
1	B-RL 1	passenger	Audi	2007-05-28-15:27:12.211	2007-05-28-15:27:14.211	12822.9	5484.37	12830	5457.52
1	B-RL 1	passenger	Audi	2007-05-28-15:27:14.211	2007-05-28-15:27:16.211	12830	5457.52	12837.1	5430.68
1	B-RL 1	passenger	Audi	2007-05-28-15:27:16.211	2007-05-28-15:27:17.304	12837.1	5430.68	12841	5416
1	B-RL 1	passenger	Audi	2007-05-28-15:27:17.304	2007-05-28-15:27:19.304	12841	5416	12848.1	5389.14
1	B-RL 1	passenger	Audi	2007-05-28-15:27:19.304	2007-05-28-15:27:21.304	12848.1	5389.14	12855.2	5362.29
1	B-RL 1	passenger	Audi	2007-05-28-15:27:21.304	2007-05-28-15:27:23.304	12855.2	5362.29	12859.8	5344.71
1	B-RL 1	passenger	Audi	2007-05-28-15:27:23.304	2007-05-28-15:27:25.304	12859.8	5344.71	12866.6	5319.2
1	B-RL 1	passenger	Audi	2007-05-28-15:27:25.304	2007-05-28-15:27:27.304	12866.6	5319.2	12873.7	5292.34
1	B-RL 1	passenger	Audi	2007-05-28-15:27:27.304	2007-05-28-15:27:29.304	12873.7	5292.34	12880.8	5265.48
1	B-RL 1	passenger	Audi	2007-05-28-15:27:29.304	2007-05-28-15:27:30.013	12880.8	5265.48	12883	5257
1	B-RL 1	passenger	Audi	2007-05-28-15:27:30.013	2007-05-28-15:27:32.013	12883	5257	12873.5	5230.91
1	B-RL 1	passenger	Audi	2007-05-28-15:27:32.013	2007-05-28-15:27:34.013	12873.5	5230.91	12863.9	5204.82
1	B-RL 1	passenger	Audi	2007-05-28-15:27:34.013	2007-05-28-15:27:36.013	12863.9	5204.82	12854.4	5178.73
1	B-RL 1	passenger	Audi	2007-05-28-15:27:36.013	2007-05-28-15:27:38.013	12854.4	5178.73	12844.9	5152.64
1	B-RL 1	passenger	Audi	2007-05-28-15:27:38.013	2007-05-28-15:27:40.013	12844.9	5152.64	12835.3	5126.55
1	B-RL 1	passenger	Audi	2007-05-28-15:27:40.013	2007-05-28-15:27:42.013	12835.3	5126.55	12825.8	5100.46
1	B-RL 1	passenger	Audi	2007-05-28-15:27:42.013	2007-05-28-15:27:44.013	12825.8	5100.46	12816.3	5074.37
1	B-RL 1	passenger	Audi	2007-05-28-15:27:44.013	2007-05-28-15:27:46.013	12816.3	5074.37	12806.7	5048.27
1	B-RL 1	passenger	Audi	2007-05-28-15:27:46.013	2007-05-28-15:27:48.013	12806.7	5048.27	12797.2	5022.18
1	B-RL 1	passenger	Audi	2007-05-28-15:27:48.013	2007-05-28-15:27:50.013	12797.2	5022.18	12787.7	4996.09
1	B-RL 1	passenger	Audi	2007-05-28-15:27:50.013	2007-05-28-15:27:52.013	12787.7	4996.09	12778.1	4970
1	B-RL 1	passenger	Audi	2007-05-28-15:27:52.013	2007-05-28-15:27:54.013	12778.1	4970	12768.6	4943.91
1	B-RL 1	passenger	Audi	2007-05-28-15:27:54.013	2007-05-28-15:27:56.013	12768.6	4943.91	12759.1	4917.82
1	B-RL 1	passenger	Audi	2007-05-28-15:27:56.013	2007-05-28-15:27:58.013	12759.1	4917.82	12749.5	4891.73
1	B-RL 1	passenger	Audi	2007-05-28-15:27:58.013	2007-05-28-15:28:00.013	12749.5	4891.73	12740	4865.64
1	B-RL 1	passenger	Audi	2007-05-28-15:28:00.013	2007-05-28-15:28:01.905	12740	4865.64	12731	4841
1	B-RL 1	passenger	Audi	2007-05-28-15:28:01.905	2007-05-28-15:28:03.905	12731	4841	12720.4	4815.33
1	B-RL 1	passenger	Audi	2007-05-28-15:28:03.905	2007-05-28-15:28:05.905	12720.4	4815.33	12709.8	4789.65
1	B-RL 1	passenger	Audi	2007-05-28-15:28:05.905	2007-05-28-15:28:07.905	12709.8	4789.65	12699.2	4763.98
1	B-RL 1	passenger	Audi	2007-05-28-15:28:07.905	2007-05-28-15:28:09.905	12699.2	4763.98	12688.6	4738.31
1	B-RL 1	passenger	Audi	2007-05-28-15:28:09.905	2007-05-28-15:28:11.905	12688.6	4738.31	12678	4712.64
1	B-RL 1	passenger	Audi	2007-05-28-15:28:11.905	2007-05-28-15:28:13.905	12678	4712.64	12669.9	4693.18
1	B-RL 1	passenger	Audi	2007-05-28-15:28:13.905	2007-05-28-15:28:15.905	12669.9	4693.18	12659.4	4667.62
1	B-RL 1	passenger	Audi	2007-05-28-15:28:15.905	2007-05-28-15:28:17.905	12659.4	4667.62	12648.8	4641.95
1	B-RL 1	passenger	Audi	2007-05-28-15:28:17.905	2007-05-28-15:28:19.905	12648.8	4641.95	12638.1	4616.27
1	B-RL 1	passenger	Audi	2007-05-28-15:28:19.905	2007-05-28-15:28:21.905	12638.1	4616.27	12627.5	4590.6
1	B-RL 1	passenger	Audi	2007-05-28-15:28:21.905	2007-05-28-15:28:23.905	12627.5	4590.6	12616.9	4564.93
1	B-RL 1	passenger	Audi	2007-05-28-15:28:23.905	2007-05-28-15:28:25.905	12616.9	4564.93	12606.3	4539.26
1	B-RL 1	passenger	Audi	2007-05-28-15:28:25.905	2007-05-28-15:28:27.905	12606.3	4539.26	12595.7	4513.58
1	B-RL 1	passenger	Audi	2007-05-28-15:28:27.905	2007-05-28-15:28:29.905	12595.7	4513.58	12586.7	4491.88
1	B-RL 1	passenger	Audi	2007-05-28-15:28:29.905	2007-05-28-15:28:31.905	12586.7	4491.88	12576.1	4466.21
1	B-RL 1	passenger	Audi	2007-05-28-15:28:31.905	2007-05-28-15:28:33.905	12576.1	4466.21	12565.5	4440.53
1	B-RL 1	passenger	Audi	2007-05-28-15:28:33.905	2007-05-28-15:28:35.905	12565.5	4440.53	12554.9	4414.86
1	B-RL 1	passenger	Audi	2007-05-28-15:28:35.905	2007-05-28-15:28:37.905	12554.9	4414.86	12544.3	4389.19
1	B-RL 1	passenger	Audi	2007-05-28-15:28:37.905	2007-05-28-15:28:38.190	12544.3	4389.19	12543	4386
1	B-RL 1	passenger	Audi	2007-05-28-15:28:38.190	2007-05-28-15:28:40.190	12543	4386	12544.5	4377.79
1	B-RL 1	passenger	Audi	2007-05-28-15:28:40.190	2007-05-28-15:28:42.190	12544.5	4377.79	12548.6	4354.34
1	B-RL 1	passenger	Audi	2007-05-28-15:28:42.190	2007-05-28-15:28:44.190	12548.6	4354.34	12553.5	4326.99
1	B-RL 1	passenger	Audi	2007-05-28-15:28:44.190	2007-05-28-15:28:46.190	12553.5	4326.99	12558.3	4299.64
1	B-RL 1	passenger	Audi	2007-05-28-15:28:46.190	2007-05-28-15:28:46.898	12558.3	4299.64	12560	4290
1	B-RL 1	passenger	Audi	2007-05-28-15:28:46.898	2007-05-28-15:28:48.898	12560	4290	12566.3	4262.95
1	B-RL 1	passenger	Audi	2007-05-28-15:28:48.898	2007-05-28-15:28:50.898	12566.3	4262.95	12572.6	4235.89
1	B-RL 1	passenger	Audi	2007-05-28-15:28:50.898	2007-05-28-15:28:52.898	12572.6	4235.89	12578.9	4208.84
1	B-RL 1	passenger	Audi	2007-05-28-15:28:52.898	2007-05-28-15:28:54.898	12578.9	4208.84	12584	4186.93
1	B-RL 1	passenger	Audi	2007-05-28-15:28:54.898	2007-05-28-15:28:56.898	12584	4186.93	12589.9	4161.4
1	B-RL 1	passenger	Audi	2007-05-28-15:28:56.898	2007-05-28-15:28:58.898	12589.9	4161.4	12596.2	4134.34
1	B-RL 1	passenger	Audi	2007-05-28-15:28:58.898	2007-05-28-15:29:00.898	12596.2	4134.34	12598.8	4123.57
1	B-RL 1	passenger	Audi	2007-05-28-15:29:00.898	2007-05-28-15:29:02.898	12598.8	4123.57	12603.7	4102.33
1	B-RL 1	passenger	Audi	2007-05-28-15:29:02.898	2007-05-28-15:29:04.898	12603.7	4102.33	12608.8	4080.56
1	B-RL 1	passenger	Audi	2007-05-28-15:29:04.898	2007-05-28-15:29:06.898	12608.8	4080.56	12615.1	4053.51
1	B-RL 1	passenger	Audi	2007-05-28-15:29:06.898	2007-05-28-15:29:08.898	12615.1	4053.51	12621.4	4026.45
1	B-RL 1	passenger	Audi	2007-05-28-15:29:08.898	2007-05-28-15:29:10.898	12621.4	4026.45	12626.7	4003.43
1	B-RL 1	passenger	Audi	2007-05-28-15:29:10.898	2007-05-28-15:29:12.898	12626.7	4003.43	12633	3976.52
1	B-RL 1	passenger	Audi	2007-05-28-15:29:12.898	2007-05-28-15:29:14.898	12633	3976.52	12639.3	3949.47
1	B-RL 1	passenger	Audi	2007-05-28-15:29:14.898	2007-05-28-15:29:16.898	12639.3	3949.47	12645.6	3922.42
1	B-RL 1	passenger	Audi	2007-05-28-15:29:16.898	2007-05-28-15:29:18.898	12645.6	3922.42	12651.9	3895.36
1	B-RL 1	passenger	Audi	2007-05-28-15:29:18.898	2007-05-28-15:29:19.905	12651.9	3895.36	12655	3882
1	B-RL 1	passenger	Audi	2007-05-28-15:29:19.905	2007-05-28-15:29:21.905	12655	3882	12655.7	3854.23
1	B-RL 1	passenger	Audi	2007-05-28-15:29:21.905	2007-05-28-15:29:23.905	12655.7	3854.23	12656.3	3826.46
1	B-RL 1	passenger	Audi	2007-05-28-15:29:23.905	2007-05-28-15:29:25.905	12656.3	3826.46	12657	3798.69
1	B-RL 1	passenger	Audi	2007-05-28-15:29:25.905	2007-05-28-15:29:27.905	12657	3798.69	12657.7	3770.92
1	B-RL 1	passenger	Audi	2007-05-28-15:29:27.905	2007-05-28-15:29:28.908	12657.7	3770.92	12658	3757
1	B-RL 1	passenger	Audi	2007-05-28-15:29:28.908	2007-05-28-15:29:30.908	12658	3757	12658.6	3729.23
1	B-RL 1	passenger	Audi	2007-05-28-15:29:30.908	2007-05-28-15:29:32.908	12658.6	3729.23	12659.2	3701.46
1	B-RL 1	passenger	Audi	2007-05-28-15:29:32.908	2007-05-28-15:29:34.908	12659.2	3701.46	12659.8	3673.69
1	B-RL 1	passenger	Audi	2007-05-28-15:29:34.908	2007-05-28-15:29:36.908	12659.8	3673.69	12660.5	3645.92
1	B-RL 1	passenger	Audi	2007-05-28-15:29:36.908	2007-05-28-15:29:38.908	12660.5	3645.92	12661.1	3618.15
1	B-RL 1	passenger	Audi	2007-05-28-15:29:38.908	2007-05-28-15:29:40.908	12661.1	3618.15	12661.7	3590.37
1	B-RL 1	passenger	Audi	2007-05-28-15:29:40.908	2007-05-28-15:29:42.908	12661.7	3590.37	12662.3	3562.6
1	B-RL 1	passenger	Audi	2007-05-28-15:29:42.908	2007-05-28-15:29:44.908	12662.3	3562.6	12662.9	3534.83
1	B-RL 1	passenger	Audi	2007-05-28-15:29:44.908	2007-05-28-15:29:46.908	12662.9	3534.83	12663.5	3507.06
1	B-RL 1	passenger	Audi	2007-05-28-15:29:46.908	2007-05-28-15:29:48.908	12663.5	3507.06	12664.1	3483.18
1	B-RL 1	passenger	Audi	2007-05-28-15:29:48.908	2007-05-28-15:29:50.908	12664.1	3483.18	12664.6	3458.37
1	B-RL 1	passenger	Audi	2007-05-28-15:29:50.908	2007-05-28-15:29:52.908	12664.6	3458.37	12665.2	3430.59
1	B-RL 1	passenger	Audi	2007-05-28-15:29:52.908	2007-05-28-15:29:54.908	12665.2	3430.59	12665.9	3402.82
1	B-RL 1	passenger	Audi	2007-05-28-15:29:54.908	2007-05-28-15:29:56.908	12665.9	3402.82	12666.5	3375.05
1	B-RL 1	passenger	Audi	2007-05-28-15:29:56.908	2007-05-28-15:29:58.908	12666.5	3375.05	12667.1	3347.28
1	B-RL 1	passenger	Audi	2007-05-28-15:29:58.908	2007-05-28-15:30:00.908	12667.1	3347.28	12667.7	3319.51
1	B-RL 1	passenger	Audi	2007-05-28-15:30:00.908	2007-05-28-15:30:02.908	12667.7	3319.51	12668.3	3291.74
1	B-RL 1	passenger	Audi	2007-05-28-15:30:02.908	2007-05-28-15:30:04.908	12668.3	3291.74	12668.9	3263.97
1	B-RL 1	passenger	Audi	2007-05-28-15:30:04.908	2007-05-28-15:30:06.908	12668.9	3263.97	12669.6	3236.2
1	B-RL 1	passenger	Audi	2007-05-28-15:30:06.908	2007-05-28-15:30:08.908	12669.6	3236.2	12670.2	3208.43
1	B-RL 1	passenger	Audi	2007-05-28-15:30:08.908	2007-05-28-15:30:10.908	12670.2	3208.43	12670.8	3180.66
1	B-RL 1	passenger	Audi	2007-05-28-15:30:10.908	2007-05-28-15:30:12.908	12670.8	3180.66	12671.4	3152.88
1	B-RL 1	passenger	Audi	2007-05-28-15:30:12.908	2007-05-28-15:30:14.908	12671.4	3152.88	12672	3125.11
1	B-RL 1	passenger	Audi	2007-05-28-15:30:14.908	2007-05-28-15:30:16.908	12672	3125.11	12672.6	3097.34
1	B-RL 1	passenger	Audi	2007-05-28-15:30:16.908	2007-05-28-15:30:18.908	12672.6	3097.34	12673.3	3069.57
1	B-RL 1	passenger	Audi	2007-05-28-15:30:18.908	2007-05-28-15:30:20.908	12673.3	3069.57	12673.9	3041.8
1	B-RL 1	passenger	Audi	2007-05-28-15:30:20.908	2007-05-28-15:30:22.908	12673.9	3041.8	12674.5	3014.03
1	B-RL 1	passenger	Audi	2007-05-28-15:30:22.908	2007-05-28-15:30:24.908	12674.5	3014.03	12675.1	2986.26
1	B-RL 1	passenger	Audi	2007-05-28-15:30:24.908	2007-05-28-15:30:26.908	12675.1	2986.26	12675.7	2958.49
1	B-RL 1	passenger	Audi	2007-05-28-15:30:26.908	2007-05-28-15:30:28.908	12675.7	2958.49	12676.3	2930.72
1	B-RL 1	passenger	Audi	2007-05-28-15:30:28.908	2007-05-28-15:30:30.908	12676.3	2930.72	12677	2902.95
1	B-RL 1	passenger	Audi	2007-05-28-15:30:30.908	2007-05-28-15:30:32.908	12677	2902.95	12677.6	2875.18
1	B-RL 1	passenger	Audi	2007-05-28-15:30:32.908	2007-05-28-15:30:34.908	12677.6	2875.18	12678.2	2847.4
1	B-RL 1	passenger	Audi	2007-05-28-15:30:34.908	2007-05-28-15:30:36.908	12678.2	2847.4	12678.8	2819.63
1	B-RL 1	passenger	Audi	2007-05-28-15:30:36.908	2007-05-28-15:30:38.908	12678.8	2819.63	12679.4	2791.86
1	B-RL 1	passenger	Audi	2007-05-28-15:30:38.908	2007-05-28-15:30:40.908	12679.4	2791.86	12680	2764.09
1	B-RL 1	passenger	Audi	2007-05-28-15:30:40.908	2007-05-28-15:30:42.908	12680	2764.09	12680.7	2736.32
1	B-RL 1	passenger	Audi	2007-05-28-15:30:42.908	2007-05-28-15:30:44.013	12680.7	2736.32	12681	2721
1	B-RL 1	passenger	Audi	2007-05-28-15:30:44.013	2007-05-28-15:30:46.013	12681	2721	12682.7	2693.28
1	B-RL 1	passenger	Audi	2007-05-28-15:30:46.013	2007-05-28-15:30:48.013	12682.7	2693.28	12684.5	2665.55
1	B-RL 1	passenger	Audi	2007-05-28-15:30:48.013	2007-05-28-15:30:50.013	12684.5	2665.55	12686.2	2637.83
1	B-RL 1	passenger	Audi	2007-05-28-15:30:50.013	2007-05-28-15:30:52.013	12686.2	2637.83	12688	2610.11
1	B-RL 1	passenger	Audi	2007-05-28-15:30:52.013	2007-05-28-15:30:54.013	12688	2610.11	12689.6	2584.84
1	B-RL 1	passenger	Audi	2007-05-28-15:30:54.013	2007-05-28-15:30:56.013	12689.6	2584.84	12691.1	2559.57
1	B-RL 1	passenger	Audi	2007-05-28-15:30:56.013	2007-05-28-15:30:58.013	12691.1	2559.57	12692.9	2531.84
1	B-RL 1	passenger	Audi	2007-05-28-15:30:58.013	2007-05-28-15:30:59.613	12692.9	2531.84	12694	2514
1	B-RL 1	passenger	Audi	2007-05-28-15:30:59.613	2007-05-28-15:31:01.613	12694	2514	12697.4	2486.44
1	B-RL 1	passenger	Audi	2007-05-28-15:31:01.613	2007-05-28-15:31:03.613	12697.4	2486.44	12700.9	2458.87
1	B-RL 1	passenger	Audi	2007-05-28-15:31:03.613	2007-05-28-15:31:05.613	12700.9	2458.87	12704.3	2431.31
1	B-RL 1	passenger	Audi	2007-05-28-15:31:05.613	2007-05-28-15:31:07.613	12704.3	2431.31	12707.8	2403.75
1	B-RL 1	passenger	Audi	2007-05-28-15:31:07.613	2007-05-28-15:31:09.613	12707.8	2403.75	12711.2	2376.18
1	B-RL 1	passenger	Audi	2007-05-28-15:31:09.613	2007-05-28-15:31:11.613	12711.2	2376.18	12714.7	2348.62
1	B-RL 1	passenger	Audi	2007-05-28-15:31:11.613	2007-05-28-15:31:13.613	12714.7	2348.62	12717.4	2327.16
1	B-RL 1	passenger	Audi	2007-05-28-15:31:13.613	2007-05-28-15:31:15.613	12717.4	2327.16	12720.3	2303.76
1	B-RL 1	passenger	Audi	2007-05-28-15:31:15.613	2007-05-28-15:31:17.613	12720.3	2303.76	12722.4	2286.41
1	B-RL 1	passenger	Audi	2007-05-28-15:31:17.613	2007-05-28-15:31:19.613	12722.4	2286.41	12725.9	2258.85
1	B-RL 1	passenger	Audi	2007-05-28-15:31:19.613	2007-05-28-15:31:21.613	12725.9	2258.85	12728.4	2238.52
1	B-RL 1	passenger	Audi	2007-05-28-15:31:21.613	2007-05-28-15:31:23.613	12728.4	2238.52	12731.7	2212.39
1	B-RL 1	passenger	Audi	2007-05-28-15:31:23.613	2007-05-28-15:31:25.613	12731.7	2212.39	12734.3	2191.52
1	B-RL 1	passenger	Audi	2007-05-28-15:31:25.613	2007-05-28-15:31:27.613	12734.3	2191.52	12737.1	2169.35
1	B-RL 1	passenger	Audi	2007-05-28-15:31:27.613	2007-05-28-15:31:28.199	12737.1	2169.35	12738	2162
1	B-RL 1	passenger	Audi	2007-05-28-15:31:28.199	2007-05-28-15:31:30.199	12738	2162	12742.3	2154.86
1	B-RL 1	passenger	Audi	2007-05-28-15:31:30.199	2007-05-28-15:31:32.199	12742.3	2154.86	12754.6	2134.47
1	B-RL 1	passenger	Audi	2007-05-28-15:31:32.199	2007-05-28-15:31:34.199	12754.6	2134.47	12768.9	2110.68
1	B-RL 1	passenger	Audi	2007-05-28-15:31:34.199	2007-05-28-15:31:36.199	12768.9	2110.68	12783.3	2086.89
1	B-RL 1	passenger	Audi	2007-05-28-15:31:36.199	2007-05-28-15:31:38.199	12783.3	2086.89	12797.6	2063.1
1	B-RL 1	passenger	Audi	2007-05-28-15:31:38.199	2007-05-28-15:31:40.199	12797.6	2063.1	12812	2039.32
1	B-RL 1	passenger	Audi	2007-05-28-15:31:40.199	2007-05-28-15:31:40.911	12812	2039.32	12817	2031
1	B-RL 1	passenger	Audi	2007-05-28-15:31:40.911	2007-05-28-15:31:42.911	12817	2031	12826.9	2005.03
1	B-RL 1	passenger	Audi	2007-05-28-15:31:42.911	2007-05-28-15:31:44.911	12826.9	2005.03	12832.8	1989.29
1	B-RL 1	passenger	Audi	2007-05-28-15:31:44.911	2007-05-28-15:31:46.911	12832.8	1989.29	12840.3	1969.77
1	B-RL 1	passenger	Audi	2007-05-28-15:31:46.911	2007-05-28-15:31:48.911	12840.3	1969.77	12850.1	1943.8
1	B-RL 1	passenger	Audi	2007-05-28-15:31:48.911	2007-05-28-15:31:50.911	12850.1	1943.8	12860	1917.83
1	B-RL 1	passenger	Audi	2007-05-28-15:31:50.911	2007-05-28-15:31:52.911	12860	1917.83	12869.8	1891.86
1	B-RL 1	passenger	Audi	2007-05-28-15:31:52.911	2007-05-28-15:31:54.911	12869.8	1891.86	12879.7	1865.9
1	B-RL 1	passenger	Audi	2007-05-28-15:31:54.911	2007-05-28-15:31:56.911	12879.7	1865.9	12889.6	1839.93
1	B-RL 1	passenger	Audi	2007-05-28-15:31:56.911	2007-05-28-15:31:58.233	12889.6	1839.93	12896	1823
1	B-RL 1	passenger	Audi	2007-05-28-15:31:58.233	2007-05-28-15:32:00.233	12896	1823	12898	1795.3
1	B-RL 1	passenger	Audi	2007-05-28-15:32:00.233	2007-05-28-15:32:02.233	12898	1795.3	12900.1	1767.59
1	B-RL 1	passenger	Audi	2007-05-28-15:32:02.233	2007-05-28-15:32:04.233	12900.1	1767.59	12902.1	1739.89
1	B-RL 1	passenger	Audi	2007-05-28-15:32:04.233	2007-05-28-15:32:06.233	12902.1	1739.89	12904.2	1712.19
1	B-RL 1	passenger	Audi	2007-05-28-15:32:06.233	2007-05-28-15:32:08.233	12904.2	1712.19	12905.6	1693.23
1	B-RL 1	passenger	Audi	2007-05-28-15:32:08.233	2007-05-28-15:32:10.233	12905.6	1693.23	12906.2	1684.79
1	B-RL 1	passenger	Audi	2007-05-28-15:32:10.233	2007-05-28-15:32:12.233	12906.2	1684.79	12908	1660.76
1	B-RL 1	passenger	Audi	2007-05-28-15:32:12.233	2007-05-28-15:32:14.233	12908	1660.76	12910	1633.06
1	B-RL 1	passenger	Audi	2007-05-28-15:32:14.233	2007-05-28-15:32:16.233	12910	1633.06	12912	1605.35
1	B-RL 1	passenger	Audi	2007-05-28-15:32:16.233	2007-05-28-15:32:18.233	12912	1605.35	12914.1	1577.65
1	B-RL 1	passenger	Audi	2007-05-28-15:32:18.233	2007-05-28-15:32:20.233	12914.1	1577.65	12915.7	1555.36
1	B-RL 1	passenger	Audi	2007-05-28-15:32:20.233	2007-05-28-15:32:22.233	12915.7	1555.36	12917.8	1527.66
1	B-RL 1	passenger	Audi	2007-05-28-15:32:22.233	2007-05-28-15:32:24.233	12917.8	1527.66	12919.8	1499.96
1	B-RL 1	passenger	Audi	2007-05-28-15:32:24.233	2007-05-28-15:32:26.233	12919.8	1499.96	12921.8	1472.26
1	B-RL 1	passenger	Audi	2007-05-28-15:32:26.233	2007-05-28-15:32:28.233	12921.8	1472.26	12923.9	1444.55
1	B-RL 1	passenger	Audi	2007-05-28-15:32:28.233	2007-05-28-15:32:30.233	12923.9	1444.55	12925.9	1416.85
1	B-RL 1	passenger	Audi	2007-05-28-15:32:30.233	2007-05-28-15:32:32.233	12925.9	1416.85	12928	1389.15
1	B-RL 1	passenger	Audi	2007-05-28-15:32:32.233	2007-05-28-15:32:34.233	12928	1389.15	12929.9	1363.57
1	B-RL 1	passenger	Audi	2007-05-28-15:32:34.233	2007-05-28-15:32:36.233	12929.9	1363.57	12930.5	1354.59
1	B-RL 1	passenger	Audi	2007-05-28-15:32:36.233	2007-05-28-15:32:37.056	12930.5	1354.59	12931	1348
1	B-RL 1	passenger	Audi	2007-05-28-15:32:37.056	2007-05-28-15:32:39.056	12931	1348	12923	1345.8
1	B-RL 1	passenger	Audi	2007-05-28-15:32:39.056	2007-05-28-15:32:41.056	12923	1345.8	12907.3	1341.5
1	B-RL 1	passenger	Audi	2007-05-28-15:32:41.056	2007-05-28-15:32:43.056	12907.3	1341.5	12891.2	1337.1
1	B-RL 1	passenger	Audi	2007-05-28-15:32:43.056	2007-05-28-15:32:45.056	12891.2	1337.1	12875.1	1332.7
1	B-RL 1	passenger	Audi	2007-05-28-15:32:45.056	2007-05-28-15:32:47.056	12875.1	1332.7	12859.1	1328.29
1	B-RL 1	passenger	Audi	2007-05-28-15:32:47.056	2007-05-28-15:32:49.056	12859.1	1328.29	12843	1323.89
1	B-RL 1	passenger	Audi	2007-05-28-15:32:49.056	2007-05-28-15:32:51.056	12843	1323.89	12826.9	1319.48
1	B-RL 1	passenger	Audi	2007-05-28-15:32:51.056	2007-05-28-15:32:53.056	12826.9	1319.48	12810.8	1315.08
1	B-RL 1	passenger	Audi	2007-05-28-15:32:53.056	2007-05-28-15:32:55.056	12810.8	1315.08	12794.8	1310.68
1	B-RL 1	passenger	Audi	2007-05-28-15:32:55.056	2007-05-28-15:32:56.272	12794.8	1310.68	12785	1308
1	B-RL 1	passenger	Audi	2007-05-28-15:32:56.272	2007-05-29-07:30:41.966	12785	1308	12785	1308
1	B-RL 1	passenger	Audi	2007-05-29-07:30:41.966	2007-05-29-07:30:43.966	12785	1308	12793	1310.2
1	B-RL 1	passenger	Audi	2007-05-29-07:30:43.966	2007-05-29-07:30:45.966	12793	1310.2	12808.7	1314.5
1	B-RL 1	passenger	Audi	2007-05-29-07:30:45.966	2007-05-29-07:30:47.966	12808.7	1314.5	12824.8	1318.9
1	B-RL 1	passenger	Audi	2007-05-29-07:30:47.966	2007-05-29-07:30:49.966	12824.8	1318.9	12840.9	1323.3
1	B-RL 1	passenger	Audi	2007-05-29-07:30:49.966	2007-05-29-07:30:51.966	12840.9	1323.3	12856.9	1327.71
1	B-RL 1	passenger	Audi	2007-05-29-07:30:51.966	2007-05-29-07:30:53.966	12856.9	1327.71	12873	1332.11
1	B-RL 1	passenger	Audi	2007-05-29-07:30:53.966	2007-05-29-07:30:55.966	12873	1332.11	12889.1	1336.52
1	B-RL 1	passenger	Audi	2007-05-29-07:30:55.966	2007-05-29-07:30:57.966	12889.1	1336.52	12905.2	1340.92
1	B-RL 1	passenger	Audi	2007-05-29-07:30:57.966	2007-05-29-07:30:59.966	12905.2	1340.92	12921.2	1345.32
1	B-RL 1	passenger	Audi	2007-05-29-07:30:59.966	2007-05-29-07:31:01.193	12921.2	1345.32	12931	1348
1	B-RL 1	passenger	Audi	2007-05-29-07:31:01.193	2007-05-29-07:31:03.193	12931	1348	12930.4	1356.31
1	B-RL 1	passenger	Audi	2007-05-29-07:31:03.193	2007-05-29-07:31:05.193	12930.4	1356.31	12928.6	1380.07
1	B-RL 1	passenger	Audi	2007-05-29-07:31:05.193	2007-05-29-07:31:07.193	12928.6	1380.07	12926.6	1407.77
1	B-RL 1	passenger	Audi	2007-05-29-07:31:07.193	2007-05-29-07:31:09.193	12926.6	1407.77	12924.6	1435.47
1	B-RL 1	passenger	Audi	2007-05-29-07:31:09.193	2007-05-29-07:31:11.193	12924.6	1435.47	12922.5	1463.17
1	B-RL 1	passenger	Audi	2007-05-29-07:31:11.193	2007-05-29-07:31:13.193	12922.5	1463.17	12920.5	1490.88
1	B-RL 1	passenger	Audi	2007-05-29-07:31:13.193	2007-05-29-07:31:15.193	12920.5	1490.88	12918.4	1518.58
1	B-RL 1	passenger	Audi	2007-05-29-07:31:15.193	2007-05-29-07:31:17.193	12918.4	1518.58	12916.4	1546.28
1	B-RL 1	passenger	Audi	2007-05-29-07:31:17.193	2007-05-29-07:31:19.193	12916.4	1546.28	12914.3	1573.98
1	B-RL 1	passenger	Audi	2007-05-29-07:31:19.193	2007-05-29-07:31:21.193	12914.3	1573.98	12912.3	1601.69
1	B-RL 1	passenger	Audi	2007-05-29-07:31:21.193	2007-05-29-07:31:23.193	12912.3	1601.69	12910.3	1629.39
1	B-RL 1	passenger	Audi	2007-05-29-07:31:23.193	2007-05-29-07:31:25.193	12910.3	1629.39	12908.2	1657.09
1	B-RL 1	passenger	Audi	2007-05-29-07:31:25.193	2007-05-29-07:31:27.193	12908.2	1657.09	12906.2	1684.8
1	B-RL 1	passenger	Audi	2007-05-29-07:31:27.193	2007-05-29-07:31:29.193	12906.2	1684.8	12904.1	1712.5
1	B-RL 1	passenger	Audi	2007-05-29-07:31:29.193	2007-05-29-07:31:31.193	12904.1	1712.5	12902.2	1738.9
1	B-RL 1	passenger	Audi	2007-05-29-07:31:31.193	2007-05-29-07:31:33.193	12902.2	1738.9	12900.4	1763.62
1	B-RL 1	passenger	Audi	2007-05-29-07:31:33.193	2007-05-29-07:31:35.193	12900.4	1763.62	12898.3	1791.33
1	B-RL 1	passenger	Audi	2007-05-29-07:31:35.193	2007-05-29-07:31:37.193	12898.3	1791.33	12896.3	1819.03
1	B-RL 1	passenger	Audi	2007-05-29-07:31:37.193	2007-05-29-07:31:37.489	12896.3	1819.03	12896	1823
1	B-RL 1	passenger	Audi	2007-05-29-07:31:37.489	2007-05-29-07:31:39.489	12896	1823	12886.1	1848.97
1	B-RL 1	passenger	Audi	2007-05-29-07:31:39.489	2007-05-29-07:31:41.489	12886.1	1848.97	12876.3	1874.94
1	B-RL 1	passenger	Audi	2007-05-29-07:31:41.489	2007-05-29-07:31:43.489	12876.3	1874.94	12866.4	1900.9
1	B-RL 1	passenger	Audi	2007-05-29-07:31:43.489	2007-05-29-07:31:45.489	12866.4	1900.9	12856.5	1926.87
1	B-RL 1	passenger	Audi	2007-05-29-07:31:45.489	2007-05-29-07:31:47.489	12856.5	1926.87	12846.7	1952.84
1	B-RL 1	passenger	Audi	2007-05-29-07:31:47.489	2007-05-29-07:31:49.489	12846.7	1952.84	12842	1965.06
1	B-RL 1	passenger	Audi	2007-05-29-07:31:49.489	2007-05-29-07:31:51.489	12842	1965.06	12833	1988.79
1	B-RL 1	passenger	Audi	2007-05-29-07:31:51.489	2007-05-29-07:31:53.489	12833	1988.79	12823.2	2014.76
1	B-RL 1	passenger	Audi	2007-05-29-07:31:53.489	2007-05-29-07:31:54.751	12823.2	2014.76	12817	2031
1	B-RL 1	passenger	Audi	2007-05-29-07:31:54.751	2007-05-29-07:31:56.751	12817	2031	12812.7	2038.14
1	B-RL 1	passenger	Audi	2007-05-29-07:31:56.751	2007-05-29-07:31:58.751	12812.7	2038.14	12800.4	2058.53
1	B-RL 1	passenger	Audi	2007-05-29-07:31:58.751	2007-05-29-07:32:00.751	12800.4	2058.53	12786.1	2082.32
1	B-RL 1	passenger	Audi	2007-05-29-07:32:00.751	2007-05-29-07:32:02.751	12786.1	2082.32	12774.7	2101.09
1	B-RL 1	passenger	Audi	2007-05-29-07:32:02.751	2007-05-29-07:32:04.751	12774.7	2101.09	12768.9	2110.68
1	B-RL 1	passenger	Audi	2007-05-29-07:32:04.751	2007-05-29-07:32:06.751	12768.9	2110.68	12758.6	2127.81
1	B-RL 1	passenger	Audi	2007-05-29-07:32:06.751	2007-05-29-07:32:08.751	12758.6	2127.81	12744.3	2151.57
1	B-RL 1	passenger	Audi	2007-05-29-07:32:08.751	2007-05-29-07:32:09.661	12744.3	2151.57	12738	2162
1	B-RL 1	passenger	Audi	2007-05-29-07:32:09.661	2007-05-29-07:32:11.661	12738	2162	12737	2170.27
1	B-RL 1	passenger	Audi	2007-05-29-07:32:11.661	2007-05-29-07:32:13.661	12737	2170.27	12734	2193.9
1	B-RL 1	passenger	Audi	2007-05-29-07:32:13.661	2007-05-29-07:32:15.661	12734	2193.9	12730.6	2221.47
1	B-RL 1	passenger	Audi	2007-05-29-07:32:15.661	2007-05-29-07:32:17.661	12730.6	2221.47	12727.1	2249.03
1	B-RL 1	passenger	Audi	2007-05-29-07:32:17.661	2007-05-29-07:32:19.661	12727.1	2249.03	12723.7	2276.59
1	B-RL 1	passenger	Audi	2007-05-29-07:32:19.661	2007-05-29-07:32:21.661	12723.7	2276.59	12720.2	2304.16
1	B-RL 1	passenger	Audi	2007-05-29-07:32:21.661	2007-05-29-07:32:23.661	12720.2	2304.16	12717.8	2323.39
1	B-RL 1	passenger	Audi	2007-05-29-07:32:23.661	2007-05-29-07:32:25.661	12717.8	2323.39	12716.2	2336.24
1	B-RL 1	passenger	Audi	2007-05-29-07:32:25.661	2007-05-29-07:32:27.661	12716.2	2336.24	12712.8	2363.63
1	B-RL 1	passenger	Audi	2007-05-29-07:32:27.661	2007-05-29-07:32:29.661	12712.8	2363.63	12709.4	2391.19
1	B-RL 1	passenger	Audi	2007-05-29-07:32:29.661	2007-05-29-07:32:31.661	12709.4	2391.19	12705.9	2418.75
1	B-RL 1	passenger	Audi	2007-05-29-07:32:31.661	2007-05-29-07:32:33.661	12705.9	2418.75	12702.5	2446.32
1	B-RL 1	passenger	Audi	2007-05-29-07:32:33.661	2007-05-29-07:32:35.661	12702.5	2446.32	12699	2473.88
1	B-RL 1	passenger	Audi	2007-05-29-07:32:35.661	2007-05-29-07:32:37.661	12699	2473.88	12695.6	2501.44
1	B-RL 1	passenger	Audi	2007-05-29-07:32:37.661	2007-05-29-07:32:38.579	12695.6	2501.44	12694	2514
1	B-RL 1	passenger	Audi	2007-05-29-07:32:38.579	2007-05-29-07:32:40.579	12694	2514	12692.3	2541.72
1	B-RL 1	passenger	Audi	2007-05-29-07:32:40.579	2007-05-29-07:32:42.579	12692.3	2541.72	12690.5	2569.45
1	B-RL 1	passenger	Audi	2007-05-29-07:32:42.579	2007-05-29-07:32:44.579	12690.5	2569.45	12688.8	2597.17
1	B-RL 1	passenger	Audi	2007-05-29-07:32:44.579	2007-05-29-07:32:46.579	12688.8	2597.17	12687	2624.89
1	B-RL 1	passenger	Audi	2007-05-29-07:32:46.579	2007-05-29-07:32:48.579	12687	2624.89	12685.3	2652.62
1	B-RL 1	passenger	Audi	2007-05-29-07:32:48.579	2007-05-29-07:32:50.579	12685.3	2652.62	12683.6	2680.34
1	B-RL 1	passenger	Audi	2007-05-29-07:32:50.579	2007-05-29-07:32:52.579	12683.6	2680.34	12681.8	2708.06
1	B-RL 1	passenger	Audi	2007-05-29-07:32:52.579	2007-05-29-07:32:53.515	12681.8	2708.06	12681	2721
1	B-RL 1	passenger	Audi	2007-05-29-07:32:53.515	2007-05-29-07:32:55.515	12681	2721	12680.5	2744.88
1	B-RL 1	passenger	Audi	2007-05-29-07:32:55.515	2007-05-29-07:32:57.515	12680.5	2744.88	12679.9	2769.7
1	B-RL 1	passenger	Audi	2007-05-29-07:32:57.515	2007-05-29-07:32:59.515	12679.9	2769.7	12679.3	2797.47
1	B-RL 1	passenger	Audi	2007-05-29-07:32:59.515	2007-05-29-07:33:01.515	12679.3	2797.47	12678.7	2825.24
1	B-RL 1	passenger	Audi	2007-05-29-07:33:01.515	2007-05-29-07:33:03.515	12678.7	2825.24	12678.1	2853.01
1	B-RL 1	passenger	Audi	2007-05-29-07:33:03.515	2007-05-29-07:33:05.515	12678.1	2853.01	12677.5	2880.78
1	B-RL 1	passenger	Audi	2007-05-29-07:33:05.515	2007-05-29-07:33:07.515	12677.5	2880.78	12676.8	2908.55
1	B-RL 1	passenger	Audi	2007-05-29-07:33:07.515	2007-05-29-07:33:09.515	12676.8	2908.55	12676.2	2936.32
1	B-RL 1	passenger	Audi	2007-05-29-07:33:09.515	2007-05-29-07:33:11.515	12676.2	2936.32	12675.6	2964.09
1	B-RL 1	passenger	Audi	2007-05-29-07:33:11.515	2007-05-29-07:33:13.515	12675.6	2964.09	12675	2991.86
1	B-RL 1	passenger	Audi	2007-05-29-07:33:13.515	2007-05-29-07:33:15.515	12675	2991.86	12674.4	3019.63
1	B-RL 1	passenger	Audi	2007-05-29-07:33:15.515	2007-05-29-07:33:17.515	12674.4	3019.63	12673.8	3047.41
1	B-RL 1	passenger	Audi	2007-05-29-07:33:17.515	2007-05-29-07:33:19.515	12673.8	3047.41	12673.1	3075.18
1	B-RL 1	passenger	Audi	2007-05-29-07:33:19.515	2007-05-29-07:33:21.515	12673.1	3075.18	12672.5	3102.95
1	B-RL 1	passenger	Audi	2007-05-29-07:33:21.515	2007-05-29-07:33:23.515	12672.5	3102.95	12671.9	3130.72
1	B-RL 1	passenger	Audi	2007-05-29-07:33:23.515	2007-05-29-07:33:25.515	12671.9	3130.72	12671.3	3158.49
1	B-RL 1	passenger	Audi	2007-05-29-07:33:25.515	2007-05-29-07:33:27.515	12671.3	3158.49	12670.7	3186.26
1	B-RL 1	passenger	Audi	2007-05-29-07:33:27.515	2007-05-29-07:33:29.515	12670.7	3186.26	12670.1	3214.03
1	B-RL 1	passenger	Audi	2007-05-29-07:33:29.515	2007-05-29-07:33:31.515	12670.1	3214.03	12669.4	3241.8
1	B-RL 1	passenger	Audi	2007-05-29-07:33:31.515	2007-05-29-07:33:33.515	12669.4	3241.8	12668.8	3269.57
1	B-RL 1	passenger	Audi	2007-05-29-07:33:33.515	2007-05-29-07:33:35.515	12668.8	3269.57	12668.2	3297.34
1	B-RL 1	passenger	Audi	2007-05-29-07:33:35.515	2007-05-29-07:33:37.515	12668.2	3297.34	12667.6	3325.12
1	B-RL 1	passenger	Audi	2007-05-29-07:33:37.515	2007-05-29-07:33:39.515	12667.6	3325.12	12667	3352.89
1	B-RL 1	passenger	Audi	2007-05-29-07:33:39.515	2007-05-29-07:33:41.515	12667	3352.89	12666.4	3380.66
1	B-RL 1	passenger	Audi	2007-05-29-07:33:41.515	2007-05-29-07:33:43.515	12666.4	3380.66	12665.7	3408.43
1	B-RL 1	passenger	Audi	2007-05-29-07:33:43.515	2007-05-29-07:33:45.515	12665.7	3408.43	12665.1	3436.2
1	B-RL 1	passenger	Audi	2007-05-29-07:33:45.515	2007-05-29-07:33:47.515	12665.1	3436.2	12664.5	3463.97
1	B-RL 1	passenger	Audi	2007-05-29-07:33:47.515	2007-05-29-07:33:49.515	12664.5	3463.97	12663.9	3491.74
1	B-RL 1	passenger	Audi	2007-05-29-07:33:49.515	2007-05-29-07:33:51.515	12663.9	3491.74	12663.3	3519.51
1	B-RL 1	passenger	Audi	2007-05-29-07:33:51.515	2007-05-29-07:33:53.515	12663.3	3519.51	12662.7	3547.28
1	B-RL 1	passenger	Audi	2007-05-29-07:33:53.515	2007-05-29-07:33:55.515	12662.7	3547.28	12662	3575.05
1	B-RL 1	passenger	Audi	2007-05-29-07:33:55.515	2007-05-29-07:33:57.515	12662	3575.05	12661.4	3602.82
1	B-RL 1	passenger	Audi	2007-05-29-07:33:57.515	2007-05-29-07:33:59.515	12661.4	3602.82	12660.8	3630.6
1	B-RL 1	passenger	Audi	2007-05-29-07:33:59.515	2007-05-29-07:34:01.515	12660.8	3630.6	12660.2	3658.37
1	B-RL 1	passenger	Audi	2007-05-29-07:34:01.515	2007-05-29-07:34:03.515	12660.2	3658.37	12659.6	3686.14
1	B-RL 1	passenger	Audi	2007-05-29-07:34:03.515	2007-05-29-07:34:05.515	12659.6	3686.14	12659	3713.91
1	B-RL 1	passenger	Audi	2007-05-29-07:34:05.515	2007-05-29-07:34:07.515	12659	3713.91	12658.3	3741.68
1	B-RL 1	passenger	Audi	2007-05-29-07:34:07.515	2007-05-29-07:34:08.618	12658.3	3741.68	12658	3757
1	B-RL 1	passenger	Audi	2007-05-29-07:34:08.618	2007-05-29-07:34:10.618	12658	3757	12657.8	3765.33
1	B-RL 1	passenger	Audi	2007-05-29-07:34:10.618	2007-05-29-07:34:12.618	12657.8	3765.33	12657.2	3789.14
1	B-RL 1	passenger	Audi	2007-05-29-07:34:12.618	2007-05-29-07:34:14.618	12657.2	3789.14	12656.6	3816.91
1	B-RL 1	passenger	Audi	2007-05-29-07:34:14.618	2007-05-29-07:34:16.618	12656.6	3816.91	12655.9	3843.01
1	B-RL 1	passenger	Audi	2007-05-29-07:34:16.618	2007-05-29-07:34:18.618	12655.9	3843.01	12655.3	3870.73
1	B-RL 1	passenger	Audi	2007-05-29-07:34:18.618	2007-05-29-07:34:19.430	12655.3	3870.73	12655	3882
1	B-RL 1	passenger	Audi	2007-05-29-07:34:19.430	2007-05-29-07:34:21.430	12655	3882	12648.7	3909.05
1	B-RL 1	passenger	Audi	2007-05-29-07:34:21.430	2007-05-29-07:34:23.430	12648.7	3909.05	12642.4	3936.11
1	B-RL 1	passenger	Audi	2007-05-29-07:34:23.430	2007-05-29-07:34:25.430	12642.4	3936.11	12636.1	3963.16
1	B-RL 1	passenger	Audi	2007-05-29-07:34:25.430	2007-05-29-07:34:27.430	12636.1	3963.16	12629.8	3990.22
1	B-RL 1	passenger	Audi	2007-05-29-07:34:27.430	2007-05-29-07:34:29.430	12629.8	3990.22	12623.5	4017.27
1	B-RL 1	passenger	Audi	2007-05-29-07:34:29.430	2007-05-29-07:34:31.430	12623.5	4017.27	12617.2	4044.32
1	B-RL 1	passenger	Audi	2007-05-29-07:34:31.430	2007-05-29-07:34:33.430	12617.2	4044.32	12610.9	4071.38
1	B-RL 1	passenger	Audi	2007-05-29-07:34:33.430	2007-05-29-07:34:35.430	12610.9	4071.38	12604.6	4098.43
1	B-RL 1	passenger	Audi	2007-05-29-07:34:35.430	2007-05-29-07:34:37.430	12604.6	4098.43	12598.3	4125.49
1	B-RL 1	passenger	Audi	2007-05-29-07:34:37.430	2007-05-29-07:34:39.430	12598.3	4125.49	12592	4152.54
1	B-RL 1	passenger	Audi	2007-05-29-07:34:39.430	2007-05-29-07:34:41.430	12592	4152.54	12585.7	4179.59
1	B-RL 1	passenger	Audi	2007-05-29-07:34:41.430	2007-05-29-07:34:43.430	12585.7	4179.59	12579.4	4206.65
1	B-RL 1	passenger	Audi	2007-05-29-07:34:43.430	2007-05-29-07:34:45.430	12579.4	4206.65	12573.1	4233.7
1	B-RL 1	passenger	Audi	2007-05-29-07:34:45.430	2007-05-29-07:34:47.430	12573.1	4233.7	12566.8	4260.76
1	B-RL 1	passenger	Audi	2007-05-29-07:34:47.430	2007-05-29-07:34:49.430	12566.8	4260.76	12560.5	4287.78
1	B-RL 1	passenger	Audi	2007-05-29-07:34:49.430	2007-05-29-07:34:49.597	12560.5	4287.78	12560	4290
1	B-RL 1	passenger	Audi	2007-05-29-07:34:49.597	2007-05-29-07:34:51.597	12560	4290	12555.2	4317.35
1	B-RL 1	passenger	Audi	2007-05-29-07:34:51.597	2007-05-29-07:34:53.597	12555.2	4317.35	12550.3	4344.7
1	B-RL 1	passenger	Audi	2007-05-29-07:34:53.597	2007-05-29-07:34:55.597	12550.3	4344.7	12545.5	4372.06
1	B-RL 1	passenger	Audi	2007-05-29-07:34:55.597	2007-05-29-07:34:56.656	12545.5	4372.06	12543	4386
1	B-RL 1	passenger	Audi	2007-05-29-07:34:56.656	2007-05-29-07:34:58.656	12543	4386	12546.2	4393.7
1	B-RL 1	passenger	Audi	2007-05-29-07:34:58.656	2007-05-29-07:35:00.656	12546.2	4393.7	12552.8	4409.63
1	B-RL 1	passenger	Audi	2007-05-29-07:35:00.656	2007-05-29-07:35:02.656	12552.8	4409.63	12563.4	4435.3
1	B-RL 1	passenger	Audi	2007-05-29-07:35:02.656	2007-05-29-07:35:04.656	12563.4	4435.3	12574	4460.98
1	B-RL 1	passenger	Audi	2007-05-29-07:35:04.656	2007-05-29-07:35:06.656	12574	4460.98	12584.6	4486.65
1	B-RL 1	passenger	Audi	2007-05-29-07:35:06.656	2007-05-29-07:35:08.656	12584.6	4486.65	12594.9	4511.62
1	B-RL 1	passenger	Audi	2007-05-29-07:35:08.656	2007-05-29-07:35:10.656	12594.9	4511.62	12603.7	4532.98
1	B-RL 1	passenger	Audi	2007-05-29-07:35:10.656	2007-05-29-07:35:12.656	12603.7	4532.98	12614.3	4558.65
1	B-RL 1	passenger	Audi	2007-05-29-07:35:12.656	2007-05-29-07:35:14.656	12614.3	4558.65	12624.9	4584.32
1	B-RL 1	passenger	Audi	2007-05-29-07:35:14.656	2007-05-29-07:35:16.656	12624.9	4584.32	12635.6	4609.99
1	B-RL 1	passenger	Audi	2007-05-29-07:35:16.656	2007-05-29-07:35:18.656	12635.6	4609.99	12646.2	4635.67
1	B-RL 1	passenger	Audi	2007-05-29-07:35:18.656	2007-05-29-07:35:20.656	12646.2	4635.67	12656.8	4661.34
1	B-RL 1	passenger	Audi	2007-05-29-07:35:20.656	2007-05-29-07:35:22.656	12656.8	4661.34	12667.4	4687.01
1	B-RL 1	passenger	Audi	2007-05-29-07:35:22.656	2007-05-29-07:35:24.656	12667.4	4687.01	12678	4712.68
1	B-RL 1	passenger	Audi	2007-05-29-07:35:24.656	2007-05-29-07:35:26.656	12678	4712.68	12688.6	4738.36
1	B-RL 1	passenger	Audi	2007-05-29-07:35:26.656	2007-05-29-07:35:28.656	12688.6	4738.36	12699.2	4764.03
1	B-RL 1	passenger	Audi	2007-05-29-07:35:28.656	2007-05-29-07:35:30.656	12699.2	4764.03	12709.8	4789.7
1	B-RL 1	passenger	Audi	2007-05-29-07:35:30.656	2007-05-29-07:35:32.656	12709.8	4789.7	12718.8	4811.41
1	B-RL 1	passenger	Audi	2007-05-29-07:35:32.656	2007-05-29-07:35:34.656	12718.8	4811.41	12729.4	4837.08
1	B-RL 1	passenger	Audi	2007-05-29-07:35:34.656	2007-05-29-07:35:34.964	12729.4	4837.08	12731	4841
1	B-RL 1	passenger	Audi	2007-05-29-07:35:34.964	2007-05-29-07:35:36.964	12731	4841	12740.5	4867.09
1	B-RL 1	passenger	Audi	2007-05-29-07:35:36.964	2007-05-29-07:35:38.964	12740.5	4867.09	12750.1	4893.18
1	B-RL 1	passenger	Audi	2007-05-29-07:35:38.964	2007-05-29-07:35:40.964	12750.1	4893.18	12758.3	4915.75
1	B-RL 1	passenger	Audi	2007-05-29-07:35:40.964	2007-05-29-07:35:42.964	12758.3	4915.75	12766.3	4937.59
1	B-RL 1	passenger	Audi	2007-05-29-07:35:42.964	2007-05-29-07:35:44.964	12766.3	4937.59	12774.5	4959.92
1	B-RL 1	passenger	Audi	2007-05-29-07:35:44.964	2007-05-29-07:35:46.964	12774.5	4959.92	12784	4986.01
1	B-RL 1	passenger	Audi	2007-05-29-07:35:46.964	2007-05-29-07:35:48.964	12784	4986.01	12793.5	5012.1
1	B-RL 1	passenger	Audi	2007-05-29-07:35:48.964	2007-05-29-07:35:50.964	12793.5	5012.1	12803.1	5038.19
1	B-RL 1	passenger	Audi	2007-05-29-07:35:50.964	2007-05-29-07:35:52.964	12803.1	5038.19	12812.6	5064.28
1	B-RL 1	passenger	Audi	2007-05-29-07:35:52.964	2007-05-29-07:35:54.964	12812.6	5064.28	12822.1	5090.37
1	B-RL 1	passenger	Audi	2007-05-29-07:35:54.964	2007-05-29-07:35:56.964	12822.1	5090.37	12831.7	5116.47
1	B-RL 1	passenger	Audi	2007-05-29-07:35:56.964	2007-05-29-07:35:58.964	12831.7	5116.47	12841.2	5142.56
1	B-RL 1	passenger	Audi	2007-05-29-07:35:58.964	2007-05-29-07:36:00.964	12841.2	5142.56	12850.7	5168.65
1	B-RL 1	passenger	Audi	2007-05-29-07:36:00.964	2007-05-29-07:36:02.964	12850.7	5168.65	12860.3	5194.74
1	B-RL 1	passenger	Audi	2007-05-29-07:36:02.964	2007-05-29-07:36:04.964	12860.3	5194.74	12869.8	5220.83
1	B-RL 1	passenger	Audi	2007-05-29-07:36:04.964	2007-05-29-07:36:06.964	12869.8	5220.83	12879.3	5246.92
1	B-RL 1	passenger	Audi	2007-05-29-07:36:06.964	2007-05-29-07:36:07.787	12879.3	5246.92	12883	5257
1	B-RL 1	passenger	Audi	2007-05-29-07:36:07.787	2007-05-29-07:36:09.787	12883	5257	12876.2	5282.65
1	B-RL 1	passenger	Audi	2007-05-29-07:36:09.787	2007-05-29-07:36:11.787	12876.2	5282.65	12870.2	5305.46
1	B-RL 1	passenger	Audi	2007-05-29-07:36:11.787	2007-05-29-07:36:13.787	12870.2	5305.46	12863.1	5332.32
1	B-RL 1	passenger	Audi	2007-05-29-07:36:13.787	2007-05-29-07:36:15.787	12863.1	5332.32	12856	5359.18
1	B-RL 1	passenger	Audi	2007-05-29-07:36:15.787	2007-05-29-07:36:17.787	12856	5359.18	12848.9	5386.03
1	B-RL 1	passenger	Audi	2007-05-29-07:36:17.787	2007-05-29-07:36:19.787	12848.9	5386.03	12841.8	5412.89
1	B-RL 1	passenger	Audi	2007-05-29-07:36:19.787	2007-05-29-07:36:20.019	12841.8	5412.89	12841	5416
1	B-RL 1	passenger	Audi	2007-05-29-07:36:20.019	2007-05-29-07:36:22.019	12841	5416	12833.9	5442.85
1	B-RL 1	passenger	Audi	2007-05-29-07:36:22.019	2007-05-29-07:36:24.019	12833.9	5442.85	12826.8	5469.7
1	B-RL 1	passenger	Audi	2007-05-29-07:36:24.019	2007-05-29-07:36:26.019	12826.8	5469.7	12819.6	5496.55
1	B-RL 1	passenger	Audi	2007-05-29-07:36:26.019	2007-05-29-07:36:28.019	12819.6	5496.55	12812.5	5523.4
1	B-RL 1	passenger	Audi	2007-05-29-07:36:28.019	2007-05-29-07:36:30.019	12812.5	5523.4	12805.9	5548.18
1	B-RL 1	passenger	Audi	2007-05-29-07:36:30.019	2007-05-29-07:36:32.019	12805.9	5548.18	12800.5	5568.65
1	B-RL 1	passenger	Audi	2007-05-29-07:36:32.019	2007-05-29-07:36:34.019	12800.5	5568.65	12793.4	5595.5
1	B-RL 1	passenger	Audi	2007-05-29-07:36:34.019	2007-05-29-07:36:35.251	12793.4	5595.5	12789	5612
1	B-RL 1	passenger	Audi	2007-05-29-07:36:35.251	2007-05-29-07:36:37.251	12789	5612	12786.6	5619.97
1	B-RL 1	passenger	Audi	2007-05-29-07:36:37.251	2007-05-29-07:36:39.251	12786.6	5619.97	12779.6	5642.76
1	B-RL 1	passenger	Audi	2007-05-29-07:36:39.251	2007-05-29-07:36:41.251	12779.6	5642.76	12771.5	5669.33
1	B-RL 1	passenger	Audi	2007-05-29-07:36:41.251	2007-05-29-07:36:43.251	12771.5	5669.33	12763.4	5695.9
1	B-RL 1	passenger	Audi	2007-05-29-07:36:43.251	2007-05-29-07:36:45.251	12763.4	5695.9	12755.3	5722.47
1	B-RL 1	passenger	Audi	2007-05-29-07:36:45.251	2007-05-29-07:36:47.251	12755.3	5722.47	12747.8	5747.17
1	B-RL 1	passenger	Audi	2007-05-29-07:36:47.251	2007-05-29-07:36:49.251	12747.8	5747.17	12743.3	5761.95
1	B-RL 1	passenger	Audi	2007-05-29-07:36:49.251	2007-05-29-07:36:51.251	12743.3	5761.95	12735.2	5788.46
1	B-RL 1	passenger	Audi	2007-05-29-07:36:51.251	2007-05-29-07:36:53.251	12735.2	5788.46	12727.1	5815.03
1	B-RL 1	passenger	Audi	2007-05-29-07:36:53.251	2007-05-29-07:36:55.251	12727.1	5815.03	12719	5841.6
1	B-RL 1	passenger	Audi	2007-05-29-07:36:55.251	2007-05-29-07:36:55.507	12719	5841.6	12718	5845
1	B-RL 1	passenger	Audi	2007-05-29-07:36:55.507	2007-05-29-07:36:57.507	12718	5845	12709.9	5871.56
1	B-RL 1	passenger	Audi	2007-05-29-07:36:57.507	2007-05-29-07:36:59.507	12709.9	5871.56	12701.8	5898.13
1	B-RL 1	passenger	Audi	2007-05-29-07:36:59.507	2007-05-29-07:37:01.507	12701.8	5898.13	12693.6	5924.69
1	B-RL 1	passenger	Audi	2007-05-29-07:37:01.507	2007-05-29-07:37:03.507	12693.6	5924.69	12685.5	5951.25
1	B-RL 1	passenger	Audi	2007-05-29-07:37:03.507	2007-05-29-07:37:05.507	12685.5	5951.25	12677.4	5977.82
1	B-RL 1	passenger	Audi	2007-05-29-07:37:05.507	2007-05-29-07:37:07.507	12677.4	5977.82	12669.3	6004.38
1	B-RL 1	passenger	Audi	2007-05-29-07:37:07.507	2007-05-29-07:37:09.507	12669.3	6004.38	12661.1	6030.95
1	B-RL 1	passenger	Audi	2007-05-29-07:37:09.507	2007-05-29-07:37:11.507	12661.1	6030.95	12653	6057.51
1	B-RL 1	passenger	Audi	2007-05-29-07:37:11.507	2007-05-29-07:37:13.507	12653	6057.51	12644.9	6084.07
1	B-RL 1	passenger	Audi	2007-05-29-07:37:13.507	2007-05-29-07:37:13.735	12644.9	6084.07	12644	6087
1	B-RL 1	passenger	Audi	2007-05-29-07:37:13.735	2007-05-29-07:37:15.735	12644	6087	12642.4	6095.19
1	B-RL 1	passenger	Audi	2007-05-29-07:37:15.735	2007-05-29-07:37:17.735	12642.4	6095.19	12638	6118.59
1	B-RL 1	passenger	Audi	2007-05-29-07:37:17.735	2007-05-29-07:37:19.735	12638	6118.59	12632.8	6145.88
1	B-RL 1	passenger	Audi	2007-05-29-07:37:19.735	2007-05-29-07:37:21.735	12632.8	6145.88	12627.6	6173.17
1	B-RL 1	passenger	Audi	2007-05-29-07:37:21.735	2007-05-29-07:37:23.735	12627.6	6173.17	12622.4	6200.45
1	B-RL 1	passenger	Audi	2007-05-29-07:37:23.735	2007-05-29-07:37:24.289	12622.4	6200.45	12621	6208
1	B-RL 1	passenger	Audi	2007-05-29-07:37:24.289	2007-05-29-07:37:26.289	12621	6208	12619.4	6216.17
1	B-RL 1	passenger	Audi	2007-05-29-07:37:26.289	2007-05-29-07:37:28.289	12619.4	6216.17	12614.8	6239.54
1	B-RL 1	passenger	Audi	2007-05-29-07:37:28.289	2007-05-29-07:37:30.289	12614.8	6239.54	12610.4	6261.46
1	B-RL 1	passenger	Audi	2007-05-29-07:37:30.289	2007-05-29-07:37:32.289	12610.4	6261.46	12605	6288.71
1	B-RL 1	passenger	Audi	2007-05-29-07:37:32.289	2007-05-29-07:37:33.426	12605	6288.71	12602	6304
1	B-RL 1	passenger	Audi	2007-05-29-07:37:33.426	2007-05-29-07:37:35.426	12602	6304	12591	6329.5
1	B-RL 1	passenger	Audi	2007-05-29-07:37:35.426	2007-05-29-07:37:37.426	12591	6329.5	12580	6355
1	B-RL 1	passenger	Audi	2007-05-29-07:37:37.426	2007-05-29-07:37:39.426	12580	6355	12569	6380.51
1	B-RL 1	passenger	Audi	2007-05-29-07:37:39.426	2007-05-29-07:37:41.426	12569	6380.51	12558	6406.01
1	B-RL 1	passenger	Audi	2007-05-29-07:37:41.426	2007-05-29-07:37:43.426	12558	6406.01	12546.9	6431.51
1	B-RL 1	passenger	Audi	2007-05-29-07:37:43.426	2007-05-29-07:37:43.783	12546.9	6431.51	12545	6436
1	B-RL 1	passenger	Audi	2007-05-29-07:37:43.783	2007-05-29-07:37:45.783	12545	6436	12535.7	6454.85
1	B-RL 1	passenger	Audi	2007-05-29-07:37:45.783	2007-05-29-07:37:47.783	12535.7	6454.85	12523.5	6479.7
1	B-RL 1	passenger	Audi	2007-05-29-07:37:47.783	2007-05-29-07:37:49.331	12523.5	6479.7	12514	6499
1	B-RL 1	passenger	Audi	2007-05-29-07:37:49.331	2007-05-29-07:37:51.331	12514	6499	12501.7	6523.9
1	B-RL 1	passenger	Audi	2007-05-29-07:37:51.331	2007-05-29-07:37:53.331	12501.7	6523.9	12489.4	6548.8
1	B-RL 1	passenger	Audi	2007-05-29-07:37:53.331	2007-05-29-07:37:55.331	12489.4	6548.8	12477.1	6573.7
1	B-RL 1	passenger	Audi	2007-05-29-07:37:55.331	2007-05-29-07:37:56.948	12477.1	6573.7	12468	6592
1	B-RL 1	passenger	Audi	2007-05-29-07:37:56.948	2007-05-29-07:37:58.948	12468	6592	12484.3	6613.71
1	B-RL 1	passenger	Audi	2007-05-29-07:37:58.948	2007-05-29-07:38:00.948	12484.3	6613.71	12501	6635.92
1	B-RL 1	passenger	Audi	2007-05-29-07:38:00.948	2007-05-29-07:38:02.948	12501	6635.92	12517.7	6658.13
1	B-RL 1	passenger	Audi	2007-05-29-07:38:02.948	2007-05-29-07:38:04.948	12517.7	6658.13	12534.4	6680.34
1	B-RL 1	passenger	Audi	2007-05-29-07:38:04.948	2007-05-29-07:38:06.948	12534.4	6680.34	12551	6702.56
1	B-RL 1	passenger	Audi	2007-05-29-07:38:06.948	2007-05-29-07:38:08.948	12551	6702.56	12567.7	6724.77
1	B-RL 1	passenger	Audi	2007-05-29-07:38:08.948	2007-05-29-07:38:10.948	12567.7	6724.77	12584.4	6746.98
1	B-RL 1	passenger	Audi	2007-05-29-07:38:10.948	2007-05-29-07:38:12.948	12584.4	6746.98	12601.1	6769.19
1	B-RL 1	passenger	Audi	2007-05-29-07:38:12.948	2007-05-29-07:38:14.948	12601.1	6769.19	12617.8	6791.4
1	B-RL 1	passenger	Audi	2007-05-29-07:38:14.948	2007-05-29-07:38:16.948	12617.8	6791.4	12634.4	6813.61
1	B-RL 1	passenger	Audi	2007-05-29-07:38:16.948	2007-05-29-07:38:18.948	12634.4	6813.61	12646.7	6829.99
1	B-RL 1	passenger	Audi	2007-05-29-07:38:18.948	2007-05-29-07:38:19.326	12646.7	6829.99	12649	6833
1	B-RL 1	passenger	Audi	2007-05-29-07:38:19.326	2007-05-29-07:38:21.326	12649	6833	12676.2	6838.78
1	B-RL 1	passenger	Audi	2007-05-29-07:38:21.326	2007-05-29-07:38:23.326	12676.2	6838.78	12702.6	6844.39
1	B-RL 1	passenger	Audi	2007-05-29-07:38:23.326	2007-05-29-07:38:25.326	12702.6	6844.39	12711	6846.17
1	B-RL 1	passenger	Audi	2007-05-29-07:38:25.326	2007-05-29-07:38:27.326	12711	6846.17	12734.8	6851.24
1	B-RL 1	passenger	Audi	2007-05-29-07:38:27.326	2007-05-29-07:38:29.326	12734.8	6851.24	12762	6857.01
1	B-RL 1	passenger	Audi	2007-05-29-07:38:29.326	2007-05-29-07:38:31.326	12762	6857.01	12785.9	6862.1
1	B-RL 1	passenger	Audi	2007-05-29-07:38:31.326	2007-05-29-07:38:33.326	12785.9	6862.1	12813.1	6867.88
1	B-RL 1	passenger	Audi	2007-05-29-07:38:33.326	2007-05-29-07:38:35.326	12813.1	6867.88	12840.2	6873.65
1	B-RL 1	passenger	Audi	2007-05-29-07:38:35.326	2007-05-29-07:38:37.326	12840.2	6873.65	12867.4	6879.43
1	B-RL 1	passenger	Audi	2007-05-29-07:38:37.326	2007-05-29-07:38:39.326	12867.4	6879.43	12894.6	6885.2
1	B-RL 1	passenger	Audi	2007-05-29-07:38:39.326	2007-05-29-07:38:41.326	12894.6	6885.2	12918.3	6890.25
1	B-RL 1	passenger	Audi	2007-05-29-07:38:41.326	2007-05-29-07:38:43.326	12918.3	6890.25	12944.7	6895.86
1	B-RL 1	passenger	Audi	2007-05-29-07:38:43.326	2007-05-29-07:38:45.326	12944.7	6895.86	12971.9	6901.64
1	B-RL 1	passenger	Audi	2007-05-29-07:38:45.326	2007-05-29-07:38:46.144	12971.9	6901.64	12983	6904
1	B-RL 1	passenger	Audi	2007-05-29-07:38:46.144	2007-05-29-07:38:48.144	12983	6904	13010.3	6909.35
1	B-RL 1	passenger	Audi	2007-05-29-07:38:48.144	2007-05-29-07:38:50.144	13010.3	6909.35	13034.5	6914.12
1	B-RL 1	passenger	Audi	2007-05-29-07:38:50.144	2007-05-29-07:38:52.144	13034.5	6914.12	13056.2	6918.38
1	B-RL 1	passenger	Audi	2007-05-29-07:38:52.144	2007-05-29-07:38:54.144	13056.2	6918.38	13083.5	6923.73
1	B-RL 1	passenger	Audi	2007-05-29-07:38:54.144	2007-05-29-07:38:55.107	13083.5	6923.73	13095	6926
1	B-RL 1	passenger	Audi	2007-05-29-07:38:55.107	2007-05-29-07:38:57.107	13095	6926	13093.8	6934.24
1	B-RL 1	passenger	Audi	2007-05-29-07:38:57.107	2007-05-29-07:38:59.107	13093.8	6934.24	13089.6	6961.79
1	B-RL 1	passenger	Audi	2007-05-29-07:38:59.107	2007-05-29-07:39:01.107	13089.6	6961.79	13083.9	7000.27
1	B-RL 1	passenger	Audi	2007-05-29-07:39:01.107	2007-05-29-07:39:03.107	13083.9	7000.27	13078.1	7038.75
1	B-RL 1	passenger	Audi	2007-05-29-07:39:03.107	2007-05-29-07:39:05.107	13078.1	7038.75	13073.8	7067.4
1	B-RL 1	passenger	Audi	2007-05-29-07:39:05.107	2007-05-29-07:39:07.107	13073.8	7067.4	13068.2	7105.17
1	B-RL 1	passenger	Audi	2007-05-29-07:39:07.107	2007-05-29-07:39:07.516	13068.2	7105.17	13067	7113
1	B-RL 1	passenger	Audi	2007-05-29-07:39:07.516	2007-05-29-07:39:09.516	13067	7113	13060.4	7151.34
1	B-RL 1	passenger	Audi	2007-05-29-07:39:09.516	2007-05-29-07:39:10.229	13060.4	7151.34	13058	7165
1	B-RL 1	passenger	Audi	2007-05-29-07:39:10.229	2007-05-29-07:39:12.229	13058	7165	13056.7	7173.23
1	B-RL 1	passenger	Audi	2007-05-29-07:39:12.229	2007-05-29-07:39:14.229	13056.7	7173.23	13052.3	7200.74
1	B-RL 1	passenger	Audi	2007-05-29-07:39:14.229	2007-05-29-07:39:16.229	13052.3	7200.74	13047.6	7230.08
1	B-RL 1	passenger	Audi	2007-05-29-07:39:16.229	2007-05-29-07:39:17.148	13047.6	7230.08	13047	7234
1	B-RL 1	passenger	Audi	2007-05-29-07:39:17.148	2007-05-29-07:39:19.148	13047	7234	13062.8	7237.46
1	B-RL 1	passenger	Audi	2007-05-29-07:39:19.148	2007-05-29-07:39:21.148	13062.8	7237.46	13079.1	7241.01
1	B-RL 1	passenger	Audi	2007-05-29-07:39:21.148	2007-05-29-07:39:23.148	13079.1	7241.01	13095.4	7244.56
1	B-RL 1	passenger	Audi	2007-05-29-07:39:23.148	2007-05-29-07:39:25.148	13095.4	7244.56	13111.7	7248.12
1	B-RL 1	passenger	Audi	2007-05-29-07:39:25.148	2007-05-29-07:39:27.148	13111.7	7248.12	13128	7251.67
1	B-RL 1	passenger	Audi	2007-05-29-07:39:27.148	2007-05-29-07:39:29.148	13128	7251.67	13144.3	7255.22
1	B-RL 1	passenger	Audi	2007-05-29-07:39:29.148	2007-05-29-07:39:31.148	13144.3	7255.22	13160.5	7258.77
1	B-RL 1	passenger	Audi	2007-05-29-07:39:31.148	2007-05-29-07:39:33.148	13160.5	7258.77	13176.8	7262.33
1	B-RL 1	passenger	Audi	2007-05-29-07:39:33.148	2007-05-29-07:39:35.148	13176.8	7262.33	13193.1	7265.88
1	B-RL 1	passenger	Audi	2007-05-29-07:39:35.148	2007-05-29-07:39:37.148	13193.1	7265.88	13209.4	7269.43
1	B-RL 1	passenger	Audi	2007-05-29-07:39:37.148	2007-05-29-07:39:39.148	13209.4	7269.43	13225.7	7272.98
1	B-RL 1	passenger	Audi	2007-05-29-07:39:39.148	2007-05-29-07:39:41.148	13225.7	7272.98	13242	7276.54
1	B-RL 1	passenger	Audi	2007-05-29-07:39:41.148	2007-05-29-07:39:43.148	13242	7276.54	13258.2	7280.09
1	B-RL 1	passenger	Audi	2007-05-29-07:39:43.148	2007-05-29-07:39:45.148	13258.2	7280.09	13274.5	7283.64
1	B-RL 1	passenger	Audi	2007-05-29-07:39:45.148	2007-05-29-07:39:47.148	13274.5	7283.64	13290.8	7287.2
1	B-RL 1	passenger	Audi	2007-05-29-07:39:47.148	2007-05-29-07:39:49.148	13290.8	7287.2	13307.1	7290.75
1	B-RL 1	passenger	Audi	2007-05-29-07:39:49.148	2007-05-29-07:39:50.981	13307.1	7290.75	13322	7294
1	B-RL 1	passenger	Audi	2007-05-29-07:39:50.981	2007-05-29-07:39:52.981	13322	7294	13338.1	7298.44
1	B-RL 1	passenger	Audi	2007-05-29-07:39:52.981	2007-05-29-07:39:54.981	13338.1	7298.44	13354.1	7302.89
1	B-RL 1	passenger	Audi	2007-05-29-07:39:54.981	2007-05-29-07:39:56.835	13354.1	7302.89	13369	7307
1	B-RL 1	passenger	Audi	2007-05-29-07:39:56.835	2007-05-29-07:39:58.835	13369	7307	13385.1	7311.14
1	B-RL 1	passenger	Audi	2007-05-29-07:39:58.835	2007-05-29-07:40:00.835	13385.1	7311.14	13401.3	7315.29
1	B-RL 1	passenger	Audi	2007-05-29-07:40:00.835	2007-05-29-07:40:02.835	13401.3	7315.29	13417.4	7319.43
1	B-RL 1	passenger	Audi	2007-05-29-07:40:02.835	2007-05-29-07:40:04.835	13417.4	7319.43	13433.6	7323.58
1	B-RL 1	passenger	Audi	2007-05-29-07:40:04.835	2007-05-29-07:40:06.835	13433.6	7323.58	13449.7	7327.72
1	B-RL 1	passenger	Audi	2007-05-29-07:40:06.835	2007-05-29-07:40:08.835	13449.7	7327.72	13465.9	7331.87
1	B-RL 1	passenger	Audi	2007-05-29-07:40:08.835	2007-05-29-07:40:10.835	13465.9	7331.87	13482	7336.01
1	B-RL 1	passenger	Audi	2007-05-29-07:40:10.835	2007-05-29-07:40:12.835	13482	7336.01	13498.1	7340.16
1	B-RL 1	passenger	Audi	2007-05-29-07:40:12.835	2007-05-29-07:40:14.835	13498.1	7340.16	13514.3	7344.3
1	B-RL 1	passenger	Audi	2007-05-29-07:40:14.835	2007-05-29-07:40:15.675	13514.3	7344.3	13517	7345
1	B-RL 1	passenger	Audi	2007-05-29-07:40:15.675	2007-05-29-07:40:17.675	13517	7345	13531.9	7348.82
1	B-RL 1	passenger	Audi	2007-05-29-07:40:17.675	2007-05-29-07:40:19.675	13531.9	7348.82	13548.1	7352.94
1	B-RL 1	passenger	Audi	2007-05-29-07:40:19.675	2007-05-29-07:40:21.675	13548.1	7352.94	13562.8	7356.7
1	B-RL 1	passenger	Audi	2007-05-29-07:40:21.675	2007-05-29-07:40:23.675	13562.8	7356.7	13577.2	7360.37
1	B-RL 1	passenger	Audi	2007-05-29-07:40:23.675	2007-05-29-07:40:25.675	13577.2	7360.37	13593.3	7364.49
1	B-RL 1	passenger	Audi	2007-05-29-07:40:25.675	2007-05-29-07:40:27.675	13593.3	7364.49	13609.4	7368.62
1	B-RL 1	passenger	Audi	2007-05-29-07:40:27.675	2007-05-29-07:40:29.675	13609.4	7368.62	13625.6	7372.74
1	B-RL 1	passenger	Audi	2007-05-29-07:40:29.675	2007-05-29-07:40:31.675	13625.6	7372.74	13641.7	7376.87
1	B-RL 1	passenger	Audi	2007-05-29-07:40:31.675	2007-05-29-07:40:33.219	13641.7	7376.87	13654	7380
1	B-RL 1	passenger	Audi	2007-05-29-07:40:33.219	2007-05-29-07:40:35.219	13654	7380	13667.1	7390.35
1	B-RL 1	passenger	Audi	2007-05-29-07:40:35.219	2007-05-29-07:40:37.219	13667.1	7390.35	13680.1	7400.69
1	B-RL 1	passenger	Audi	2007-05-29-07:40:37.219	2007-05-29-07:40:39.219	13680.1	7400.69	13693.2	7411.04
1	B-RL 1	passenger	Audi	2007-05-29-07:40:39.219	2007-05-29-07:40:40.579	13693.2	7411.04	13702	7418
1	B-RL 1	passenger	Audi	2007-05-29-07:40:40.579	2007-05-29-07:40:42.579	13702	7418	13712	7431.36
1	B-RL 1	passenger	Audi	2007-05-29-07:40:42.579	2007-05-29-07:40:44.579	13712	7431.36	13721.9	7444.73
1	B-RL 1	passenger	Audi	2007-05-29-07:40:44.579	2007-05-29-07:40:46.579	13721.9	7444.73	13731.9	7458.09
1	B-RL 1	passenger	Audi	2007-05-29-07:40:46.579	2007-05-29-07:40:48.579	13731.9	7458.09	13741.3	7470.72
1	B-RL 1	passenger	Audi	2007-05-29-07:40:48.579	2007-05-29-07:40:50.579	13741.3	7470.72	13747.6	7479.21
1	B-RL 1	passenger	Audi	2007-05-29-07:40:50.579	2007-05-29-07:40:52.579	13747.6	7479.21	13757.6	7492.58
1	B-RL 1	passenger	Audi	2007-05-29-07:40:52.579	2007-05-29-07:40:54.579	13757.6	7492.58	13767.5	7505.94
1	B-RL 1	passenger	Audi	2007-05-29-07:40:54.579	2007-05-29-07:40:56.579	13767.5	7505.94	13771.6	7511.45
1	B-RL 1	passenger	Audi	2007-05-29-07:40:56.579	2007-05-29-07:40:58.579	13771.6	7511.45	13780.9	7523.88
1	B-RL 1	passenger	Audi	2007-05-29-07:40:58.579	2007-05-29-07:40:58.597	13780.9	7523.88	13781	7524
1	B-RL 1	passenger	Audi	2007-05-29-07:40:58.597	2007-05-29-07:41:00.597	13781	7524	13791	7537.31
1	B-RL 1	passenger	Audi	2007-05-29-07:41:00.597	2007-05-29-07:41:02.597	13791	7537.31	13801.1	7550.61
1	B-RL 1	passenger	Audi	2007-05-29-07:41:02.597	2007-05-29-07:41:04.597	13801.1	7550.61	13807.8	7559.53
1	B-RL 1	passenger	Audi	2007-05-29-07:41:04.597	2007-05-29-07:41:06.597	13807.8	7559.53	13817.4	7572.3
1	B-RL 1	passenger	Audi	2007-05-29-07:41:06.597	2007-05-29-07:41:08.597	13817.4	7572.3	13823.6	7580.52
1	B-RL 1	passenger	Audi	2007-05-29-07:41:08.597	2007-05-29-07:41:10.597	13823.6	7580.52	13833.7	7593.82
1	B-RL 1	passenger	Audi	2007-05-29-07:41:10.597	2007-05-29-07:41:12.597	13833.7	7593.82	13843.7	7607.13
1	B-RL 1	passenger	Audi	2007-05-29-07:41:12.597	2007-05-29-07:41:14.597	13843.7	7607.13	13853.7	7620.44
1	B-RL 1	passenger	Audi	2007-05-29-07:41:14.597	2007-05-29-07:41:16.597	13853.7	7620.44	13863.8	7633.74
1	B-RL 1	passenger	Audi	2007-05-29-07:41:16.597	2007-05-29-07:41:18.597	13863.8	7633.74	13872.8	7645.72
1	B-RL 1	passenger	Audi	2007-05-29-07:41:18.597	2007-05-29-07:41:20.597	13872.8	7645.72	13882.8	7659.03
1	B-RL 1	passenger	Audi	2007-05-29-07:41:20.597	2007-05-29-07:41:22.597	13882.8	7659.03	13892.9	7672.33
1	B-RL 1	passenger	Audi	2007-05-29-07:41:22.597	2007-05-29-07:41:24.597	13892.9	7672.33	13902.9	7685.64
1	B-RL 1	passenger	Audi	2007-05-29-07:41:24.597	2007-05-29-07:41:26.597	13902.9	7685.64	13912.9	7698.95
1	B-RL 1	passenger	Audi	2007-05-29-07:41:26.597	2007-05-29-07:41:27.924	13912.9	7698.95	13919	7707
1	B-RL 1	passenger	Audi	2007-05-29-07:41:27.924	2007-05-29-07:41:29.924	13919	7707	13919.9	7723.64
1	B-RL 1	passenger	Audi	2007-05-29-07:41:29.924	2007-05-29-07:41:31.924	13919.9	7723.64	13920.5	7734.46
1	B-RL 1	passenger	Audi	2007-05-29-07:41:31.924	2007-05-29-07:41:33.924	13920.5	7734.46	13921	7743.14
1	B-RL 1	passenger	Audi	2007-05-29-07:41:33.924	2007-05-29-07:41:35.924	13921	7743.14	13921.7	7755.85
1	B-RL 1	passenger	Audi	2007-05-29-07:41:35.924	2007-05-29-07:41:37.924	13921.7	7755.85	13922.5	7770.87
1	B-RL 1	passenger	Audi	2007-05-29-07:41:37.924	2007-05-29-07:41:39.924	13922.5	7770.87	13923.5	7787.51
1	B-RL 1	passenger	Audi	2007-05-29-07:41:39.924	2007-05-29-07:41:41.924	13923.5	7787.51	13924.4	7804.15
1	B-RL 1	passenger	Audi	2007-05-29-07:41:41.924	2007-05-29-07:41:43.924	13924.4	7804.15	13925.3	7820.79
1	B-RL 1	passenger	Audi	2007-05-29-07:41:43.924	2007-05-29-07:41:45.924	13925.3	7820.79	13926.2	7837.43
1	B-RL 1	passenger	Audi	2007-05-29-07:41:45.924	2007-05-29-07:41:47.924	13926.2	7837.43	13927.1	7854.08
1	B-RL 1	passenger	Audi	2007-05-29-07:41:47.924	2007-05-29-07:41:49.924	13927.1	7854.08	13928.1	7870.72
1	B-RL 1	passenger	Audi	2007-05-29-07:41:49.924	2007-05-29-07:41:51.924	13928.1	7870.72	13929	7887.36
1	B-RL 1	passenger	Audi	2007-05-29-07:41:51.924	2007-05-29-07:41:53.924	13929	7887.36	13929.9	7904
1	B-RL 1	passenger	Audi	2007-05-29-07:41:53.924	2007-05-29-07:41:55.924	13929.9	7904	13930.5	7915.25
1	B-RL 1	passenger	Audi	2007-05-29-07:41:55.924	2007-05-29-07:41:56.995	13930.5	7915.25	13931	7924
1	B-RL 1	passenger	Audi	2007-05-29-07:41:56.995	2007-05-29-14:33:03.967	13931	7924	13931	7924
1	B-RL 1	passenger	Audi	2007-05-29-14:33:03.967	2007-05-29-14:33:05.967	13931	7924	13930.5	7915.68
1	B-RL 1	passenger	Audi	2007-05-29-14:33:05.967	2007-05-29-14:33:07.967	13930.5	7915.68	13929.6	7899.45
1	B-RL 1	passenger	Audi	2007-05-29-14:33:07.967	2007-05-29-14:33:09.967	13929.6	7899.45	13928.7	7882.81
1	B-RL 1	passenger	Audi	2007-05-29-14:33:09.967	2007-05-29-14:33:11.967	13928.7	7882.81	13928	7868.86
1	B-RL 1	passenger	Audi	2007-05-29-14:33:11.967	2007-05-29-14:33:13.967	13928	7868.86	13927	7852.22
1	B-RL 1	passenger	Audi	2007-05-29-14:33:13.967	2007-05-29-14:33:15.967	13927	7852.22	13926.1	7835.58
1	B-RL 1	passenger	Audi	2007-05-29-14:33:15.967	2007-05-29-14:33:17.967	13926.1	7835.58	13925.3	7821.54
1	B-RL 1	passenger	Audi	2007-05-29-14:33:17.967	2007-05-29-14:33:19.967	13925.3	7821.54	13924.6	7807.84
1	B-RL 1	passenger	Audi	2007-05-29-14:33:19.967	2007-05-29-14:33:21.967	13924.6	7807.84	13923.7	7791.2
1	B-RL 1	passenger	Audi	2007-05-29-14:33:21.967	2007-05-29-14:33:23.967	13923.7	7791.2	13922.7	7774.56
1	B-RL 1	passenger	Audi	2007-05-29-14:33:23.967	2007-05-29-14:33:25.967	13922.7	7774.56	13921.8	7757.92
1	B-RL 1	passenger	Audi	2007-05-29-14:33:25.967	2007-05-29-14:33:27.967	13921.8	7757.92	13920.9	7741.28
1	B-RL 1	passenger	Audi	2007-05-29-14:33:27.967	2007-05-29-14:33:29.967	13920.9	7741.28	13920	7724.64
1	B-RL 1	passenger	Audi	2007-05-29-14:33:29.967	2007-05-29-14:33:31.967	13920	7724.64	13919.1	7708.25
1	B-RL 1	passenger	Audi	2007-05-29-14:33:31.967	2007-05-29-14:33:32.152	13919.1	7708.25	13919	7707
1	B-RL 1	passenger	Audi	2007-05-29-14:33:32.152	2007-05-29-14:33:34.152	13919	7707	13909	7693.69
1	B-RL 1	passenger	Audi	2007-05-29-14:33:34.152	2007-05-29-14:33:36.152	13909	7693.69	13898.9	7680.39
1	B-RL 1	passenger	Audi	2007-05-29-14:33:36.152	2007-05-29-14:33:38.152	13898.9	7680.39	13888.9	7667.08
1	B-RL 1	passenger	Audi	2007-05-29-14:33:38.152	2007-05-29-14:33:40.152	13888.9	7667.08	13878.9	7653.77
1	B-RL 1	passenger	Audi	2007-05-29-14:33:40.152	2007-05-29-14:33:42.152	13878.9	7653.77	13868.8	7640.46
1	B-RL 1	passenger	Audi	2007-05-29-14:33:42.152	2007-05-29-14:33:44.152	13868.8	7640.46	13858.8	7627.16
1	B-RL 1	passenger	Audi	2007-05-29-14:33:44.152	2007-05-29-14:33:46.152	13858.8	7627.16	13848.8	7613.85
1	B-RL 1	passenger	Audi	2007-05-29-14:33:46.152	2007-05-29-14:33:48.152	13848.8	7613.85	13838.7	7600.54
1	B-RL 1	passenger	Audi	2007-05-29-14:33:48.152	2007-05-29-14:33:50.152	13838.7	7600.54	13828.7	7587.24
1	B-RL 1	passenger	Audi	2007-05-29-14:33:50.152	2007-05-29-14:33:52.152	13828.7	7587.24	13818.7	7573.93
1	B-RL 1	passenger	Audi	2007-05-29-14:33:52.152	2007-05-29-14:33:54.152	13818.7	7573.93	13808.6	7560.62
1	B-RL 1	passenger	Audi	2007-05-29-14:33:54.152	2007-05-29-14:33:56.152	13808.6	7560.62	13798.6	7547.31
1	B-RL 1	passenger	Audi	2007-05-29-14:33:56.152	2007-05-29-14:33:58.152	13798.6	7547.31	13788.5	7534.01
1	B-RL 1	passenger	Audi	2007-05-29-14:33:58.152	2007-05-29-14:33:59.657	13788.5	7534.01	13781	7524
1	B-RL 1	passenger	Audi	2007-05-29-14:33:59.657	2007-05-29-14:34:01.657	13781	7524	13776	7517.32
1	B-RL 1	passenger	Audi	2007-05-29-14:34:01.657	2007-05-29-14:34:03.657	13776	7517.32	13766.3	7504.29
1	B-RL 1	passenger	Audi	2007-05-29-14:34:03.657	2007-05-29-14:34:05.657	13766.3	7504.29	13756.3	7490.93
1	B-RL 1	passenger	Audi	2007-05-29-14:34:05.657	2007-05-29-14:34:07.657	13756.3	7490.93	13746.4	7477.56
1	B-RL 1	passenger	Audi	2007-05-29-14:34:07.657	2007-05-29-14:34:09.657	13746.4	7477.56	13736.4	7464.2
1	B-RL 1	passenger	Audi	2007-05-29-14:34:09.657	2007-05-29-14:34:11.657	13736.4	7464.2	13726.5	7450.83
1	B-RL 1	passenger	Audi	2007-05-29-14:34:11.657	2007-05-29-14:34:13.657	13726.5	7450.83	13716.5	7437.47
1	B-RL 1	passenger	Audi	2007-05-29-14:34:13.657	2007-05-29-14:34:15.657	13716.5	7437.47	13706.6	7424.11
1	B-RL 1	passenger	Audi	2007-05-29-14:34:15.657	2007-05-29-14:34:16.595	13706.6	7424.11	13702	7418
1	B-RL 1	passenger	Audi	2007-05-29-14:34:16.595	2007-05-29-14:34:18.595	13702	7418	13688.9	7407.65
1	B-RL 1	passenger	Audi	2007-05-29-14:34:18.595	2007-05-29-14:34:20.595	13688.9	7407.65	13675.9	7397.31
1	B-RL 1	passenger	Audi	2007-05-29-14:34:20.595	2007-05-29-14:34:22.595	13675.9	7397.31	13662.8	7386.96
1	B-RL 1	passenger	Audi	2007-05-29-14:34:22.595	2007-05-29-14:34:23.964	13662.8	7386.96	13654	7380
1	B-RL 1	passenger	Audi	2007-05-29-14:34:23.964	2007-05-29-14:34:25.964	13654	7380	13637.9	7375.87
1	B-RL 1	passenger	Audi	2007-05-29-14:34:25.964	2007-05-29-14:34:27.964	13637.9	7375.87	13621.7	7371.75
1	B-RL 1	passenger	Audi	2007-05-29-14:34:27.964	2007-05-29-14:34:29.964	13621.7	7371.75	13605.6	7367.62
1	B-RL 1	passenger	Audi	2007-05-29-14:34:29.964	2007-05-29-14:34:31.964	13605.6	7367.62	13589.4	7363.5
1	B-RL 1	passenger	Audi	2007-05-29-14:34:31.964	2007-05-29-14:34:33.964	13589.4	7363.5	13573.3	7359.37
1	B-RL 1	passenger	Audi	2007-05-29-14:34:33.964	2007-05-29-14:34:35.964	13573.3	7359.37	13557.1	7355.25
1	B-RL 1	passenger	Audi	2007-05-29-14:34:35.964	2007-05-29-14:34:37.964	13557.1	7355.25	13541	7351.12
1	B-RL 1	passenger	Audi	2007-05-29-14:34:37.964	2007-05-29-14:34:39.964	13541	7351.12	13524.8	7347
1	B-RL 1	passenger	Audi	2007-05-29-14:34:39.964	2007-05-29-14:34:40.932	13524.8	7347	13517	7345
1	B-RL 1	passenger	Audi	2007-05-29-14:34:40.932	2007-05-29-14:34:42.932	13517	7345	13500.9	7340.86
1	B-RL 1	passenger	Audi	2007-05-29-14:34:42.932	2007-05-29-14:34:44.932	13500.9	7340.86	13484.7	7336.71
1	B-RL 1	passenger	Audi	2007-05-29-14:34:44.932	2007-05-29-14:34:46.932	13484.7	7336.71	13475.4	7334.31
1	B-RL 1	passenger	Audi	2007-05-29-14:34:46.932	2007-05-29-14:34:48.932	13475.4	7334.31	13465.8	7331.85
1	B-RL 1	passenger	Audi	2007-05-29-14:34:48.932	2007-05-29-14:34:50.932	13465.8	7331.85	13451.9	7328.27
1	B-RL 1	passenger	Audi	2007-05-29-14:34:50.932	2007-05-29-14:34:52.932	13451.9	7328.27	13438.9	7324.95
1	B-RL 1	passenger	Audi	2007-05-29-14:34:52.932	2007-05-29-14:34:54.932	13438.9	7324.95	13422.8	7320.8
1	B-RL 1	passenger	Audi	2007-05-29-14:34:54.932	2007-05-29-14:34:56.932	13422.8	7320.8	13406.6	7316.66
1	B-RL 1	passenger	Audi	2007-05-29-14:34:56.932	2007-05-29-14:34:58.932	13406.6	7316.66	13390.5	7312.51
1	B-RL 1	passenger	Audi	2007-05-29-14:34:58.932	2007-05-29-14:35:00.932	13390.5	7312.51	13374.3	7308.37
1	B-RL 1	passenger	Audi	2007-05-29-14:35:00.932	2007-05-29-14:35:01.594	13374.3	7308.37	13369	7307
1	B-RL 1	passenger	Audi	2007-05-29-14:35:01.594	2007-05-29-14:35:03.594	13369	7307	13361	7304.78
1	B-RL 1	passenger	Audi	2007-05-29-14:35:03.594	2007-05-29-14:35:05.594	13361	7304.78	13345.3	7300.45
1	B-RL 1	passenger	Audi	2007-05-29-14:35:05.594	2007-05-29-14:35:07.594	13345.3	7300.45	13329.2	7296
1	B-RL 1	passenger	Audi	2007-05-29-14:35:07.594	2007-05-29-14:35:08.504	13329.2	7296	13322	7294
1	B-RL 1	passenger	Audi	2007-05-29-14:35:08.504	2007-05-29-14:35:10.504	13322	7294	13305.7	7290.45
1	B-RL 1	passenger	Audi	2007-05-29-14:35:10.504	2007-05-29-14:35:12.504	13305.7	7290.45	13289.4	7286.89
1	B-RL 1	passenger	Audi	2007-05-29-14:35:12.504	2007-05-29-14:35:14.504	13289.4	7286.89	13273.1	7283.34
1	B-RL 1	passenger	Audi	2007-05-29-14:35:14.504	2007-05-29-14:35:16.504	13273.1	7283.34	13257.6	7279.95
1	B-RL 1	passenger	Audi	2007-05-29-14:35:16.504	2007-05-29-14:35:18.504	13257.6	7279.95	13244.8	7277.17
1	B-RL 1	passenger	Audi	2007-05-29-14:35:18.504	2007-05-29-14:35:20.504	13244.8	7277.17	13228.6	7273.61
1	B-RL 1	passenger	Audi	2007-05-29-14:35:20.504	2007-05-29-14:35:22.504	13228.6	7273.61	13212.3	7270.06
1	B-RL 1	passenger	Audi	2007-05-29-14:35:22.504	2007-05-29-14:35:24.504	13212.3	7270.06	13196	7266.51
1	B-RL 1	passenger	Audi	2007-05-29-14:35:24.504	2007-05-29-14:35:26.504	13196	7266.51	13179.7	7262.95
1	B-RL 1	passenger	Audi	2007-05-29-14:35:26.504	2007-05-29-14:35:28.504	13179.7	7262.95	13163.4	7259.4
1	B-RL 1	passenger	Audi	2007-05-29-14:35:28.504	2007-05-29-14:35:30.504	13163.4	7259.4	13147.1	7255.85
1	B-RL 1	passenger	Audi	2007-05-29-14:35:30.504	2007-05-29-14:35:32.504	13147.1	7255.85	13130.9	7252.3
1	B-RL 1	passenger	Audi	2007-05-29-14:35:32.504	2007-05-29-14:35:34.504	13130.9	7252.3	13120.7	7250.08
1	B-RL 1	passenger	Audi	2007-05-29-14:35:34.504	2007-05-29-14:35:36.504	13120.7	7250.08	13105.1	7246.68
1	B-RL 1	passenger	Audi	2007-05-29-14:35:36.504	2007-05-29-14:35:38.504	13105.1	7246.68	13088.8	7243.13
1	B-RL 1	passenger	Audi	2007-05-29-14:35:38.504	2007-05-29-14:35:40.504	13088.8	7243.13	13072.6	7239.57
1	B-RL 1	passenger	Audi	2007-05-29-14:35:40.504	2007-05-29-14:35:42.504	13072.6	7239.57	13056.3	7236.02
1	B-RL 1	passenger	Audi	2007-05-29-14:35:42.504	2007-05-29-14:35:44.406	13056.3	7236.02	13047	7234
1	B-RL 1	passenger	Audi	2007-05-29-14:35:44.406	2007-05-29-14:35:46.406	13047	7234	13051.8	7203.86
1	B-RL 1	passenger	Audi	2007-05-29-14:35:46.406	2007-05-29-14:35:48.406	13051.8	7203.86	13057.9	7165.46
1	B-RL 1	passenger	Audi	2007-05-29-14:35:48.406	2007-05-29-14:35:48.430	13057.9	7165.46	13058	7165
1	B-RL 1	passenger	Audi	2007-05-29-14:35:48.430	2007-05-29-14:35:50.430	13058	7165	13059.4	7156.79
1	B-RL 1	passenger	Audi	2007-05-29-14:35:50.430	2007-05-29-14:35:52.430	13059.4	7156.79	13064.2	7129.34
1	B-RL 1	passenger	Audi	2007-05-29-14:35:52.430	2007-05-29-14:35:53.284	13064.2	7129.34	13067	7113
1	B-RL 1	passenger	Audi	2007-05-29-14:35:53.284	2007-05-29-14:35:55.284	13067	7113	13072.8	7074.52
1	B-RL 1	passenger	Audi	2007-05-29-14:35:55.284	2007-05-29-14:35:57.284	13072.8	7074.52	13078.5	7036.04
1	B-RL 1	passenger	Audi	2007-05-29-14:35:57.284	2007-05-29-14:35:59.284	13078.5	7036.04	13084.3	6997.56
1	B-RL 1	passenger	Audi	2007-05-29-14:35:59.284	2007-05-29-14:36:01.284	13084.3	6997.56	13090	6959.07
1	B-RL 1	passenger	Audi	2007-05-29-14:36:01.284	2007-05-29-14:36:03.284	13090	6959.07	13094.9	6926.57
1	B-RL 1	passenger	Audi	2007-05-29-14:36:03.284	2007-05-29-14:36:03.365	13094.9	6926.57	13095	6926
1	B-RL 1	passenger	Audi	2007-05-29-14:36:03.365	2007-05-29-14:36:05.365	13095	6926	13074.7	6922.01
1	B-RL 1	passenger	Audi	2007-05-29-14:36:05.365	2007-05-29-14:36:07.365	13074.7	6922.01	13052.4	6917.64
1	B-RL 1	passenger	Audi	2007-05-29-14:36:07.365	2007-05-29-14:36:09.365	13052.4	6917.64	13040.2	6915.24
1	B-RL 1	passenger	Audi	2007-05-29-14:36:09.365	2007-05-29-14:36:11.365	13040.2	6915.24	13013.8	6910.05
1	B-RL 1	passenger	Audi	2007-05-29-14:36:11.365	2007-05-29-14:36:13.365	13013.8	6910.05	12986.6	6904.7
1	B-RL 1	passenger	Audi	2007-05-29-14:36:13.365	2007-05-29-14:36:13.628	12986.6	6904.7	12983	6904
1	B-RL 1	passenger	Audi	2007-05-29-14:36:13.628	2007-05-29-14:36:15.628	12983	6904	12955.8	6898.22
1	B-RL 1	passenger	Audi	2007-05-29-14:36:15.628	2007-05-29-14:36:17.628	12955.8	6898.22	12928.7	6892.45
1	B-RL 1	passenger	Audi	2007-05-29-14:36:17.628	2007-05-29-14:36:19.628	12928.7	6892.45	12901.5	6886.67
1	B-RL 1	passenger	Audi	2007-05-29-14:36:19.628	2007-05-29-14:36:21.628	12901.5	6886.67	12876.7	6881.41
1	B-RL 1	passenger	Audi	2007-05-29-14:36:21.628	2007-05-29-14:36:23.628	12876.7	6881.41	12849.6	6875.63
1	B-RL 1	passenger	Audi	2007-05-29-14:36:23.628	2007-05-29-14:36:25.628	12849.6	6875.63	12822.4	6869.86
1	B-RL 1	passenger	Audi	2007-05-29-14:36:25.628	2007-05-29-14:36:27.628	12822.4	6869.86	12799.8	6865.06
1	B-RL 1	passenger	Audi	2007-05-29-14:36:27.628	2007-05-29-14:36:29.628	12799.8	6865.06	12773.4	6859.43
1	B-RL 1	passenger	Audi	2007-05-29-14:36:29.628	2007-05-29-14:36:31.628	12773.4	6859.43	12746.2	6853.66
1	B-RL 1	passenger	Audi	2007-05-29-14:36:31.628	2007-05-29-14:36:33.628	12746.2	6853.66	12719	6847.88
1	B-RL 1	passenger	Audi	2007-05-29-14:36:33.628	2007-05-29-14:36:35.628	12719	6847.88	12691.8	6842.11
1	B-RL 1	passenger	Audi	2007-05-29-14:36:35.628	2007-05-29-14:36:37.628	12691.8	6842.11	12664.7	6836.33
1	B-RL 1	passenger	Audi	2007-05-29-14:36:37.628	2007-05-29-14:36:38.878	12664.7	6836.33	12649	6833
1	B-RL 1	passenger	Audi	2007-05-29-14:36:38.878	2007-05-29-14:36:40.878	12649	6833	12644	6826.34
1	B-RL 1	passenger	Audi	2007-05-29-14:36:40.878	2007-05-29-14:36:42.878	12644	6826.34	12629.7	6807.29
1	B-RL 1	passenger	Audi	2007-05-29-14:36:42.878	2007-05-29-14:36:44.878	12629.7	6807.29	12613	6785.08
1	B-RL 1	passenger	Audi	2007-05-29-14:36:44.878	2007-05-29-14:36:46.878	12613	6785.08	12596.3	6762.87
1	B-RL 1	passenger	Audi	2007-05-29-14:36:46.878	2007-05-29-14:36:48.878	12596.3	6762.87	12579.6	6740.66
1	B-RL 1	passenger	Audi	2007-05-29-14:36:48.878	2007-05-29-14:36:50.878	12579.6	6740.66	12563	6718.45
1	B-RL 1	passenger	Audi	2007-05-29-14:36:50.878	2007-05-29-14:36:52.878	12563	6718.45	12546.3	6696.23
1	B-RL 1	passenger	Audi	2007-05-29-14:36:52.878	2007-05-29-14:36:54.878	12546.3	6696.23	12529.6	6674.02
1	B-RL 1	passenger	Audi	2007-05-29-14:36:54.878	2007-05-29-14:36:56.878	12529.6	6674.02	12512.9	6651.81
1	B-RL 1	passenger	Audi	2007-05-29-14:36:56.878	2007-05-29-14:36:58.878	12512.9	6651.81	12501.3	6636.34
1	B-RL 1	passenger	Audi	2007-05-29-14:36:58.878	2007-05-29-14:37:00.878	12501.3	6636.34	12484.8	6614.38
1	B-RL 1	passenger	Audi	2007-05-29-14:37:00.878	2007-05-29-14:37:02.878	12484.8	6614.38	12468.4	6592.5
1	B-RL 1	passenger	Audi	2007-05-29-14:37:02.878	2007-05-29-14:37:02.947	12468.4	6592.5	12468	6592
1	B-RL 1	passenger	Audi	2007-05-29-14:37:02.947	2007-05-29-14:37:04.947	12468	6592	12480	6567.66
1	B-RL 1	passenger	Audi	2007-05-29-14:37:04.947	2007-05-29-14:37:06.947	12480	6567.66	12492.4	6542.76
1	B-RL 1	passenger	Audi	2007-05-29-14:37:06.947	2007-05-29-14:37:08.947	12492.4	6542.76	12504.7	6517.86
1	B-RL 1	passenger	Audi	2007-05-29-14:37:08.947	2007-05-29-14:37:10.463	12504.7	6517.86	12514	6499
1	B-RL 1	passenger	Audi	2007-05-29-14:37:10.463	2007-05-29-14:37:12.463	12514	6499	12526.3	6474.08
1	B-RL 1	passenger	Audi	2007-05-29-14:37:12.463	2007-05-29-14:37:14.463	12526.3	6474.08	12538.5	6449.15
1	B-RL 1	passenger	Audi	2007-05-29-14:37:14.463	2007-05-29-14:37:15.519	12538.5	6449.15	12545	6436
1	B-RL 1	passenger	Audi	2007-05-29-14:37:15.519	2007-05-29-14:37:17.519	12545	6436	12556	6410.5
1	B-RL 1	passenger	Audi	2007-05-29-14:37:17.519	2007-05-29-14:37:19.519	12556	6410.5	12567	6385
1	B-RL 1	passenger	Audi	2007-05-29-14:37:19.519	2007-05-29-14:37:21.519	12567	6385	12578	6359.49
1	B-RL 1	passenger	Audi	2007-05-29-14:37:21.519	2007-05-29-14:37:23.519	12578	6359.49	12589	6333.99
1	B-RL 1	passenger	Audi	2007-05-29-14:37:23.519	2007-05-29-14:37:25.519	12589	6333.99	12600.1	6308.49
1	B-RL 1	passenger	Audi	2007-05-29-14:37:25.519	2007-05-29-14:37:25.891	12600.1	6308.49	12602	6304
1	B-RL 1	passenger	Audi	2007-05-29-14:37:25.891	2007-05-29-14:37:27.891	12602	6304	12607.4	6276.75
1	B-RL 1	passenger	Audi	2007-05-29-14:37:27.891	2007-05-29-14:37:29.891	12607.4	6276.75	12612.8	6249.5
1	B-RL 1	passenger	Audi	2007-05-29-14:37:29.891	2007-05-29-14:37:31.891	12612.8	6249.5	12618.2	6222.25
1	B-RL 1	passenger	Audi	2007-05-29-14:37:31.891	2007-05-29-14:37:32.938	12618.2	6222.25	12621	6208
1	B-RL 1	passenger	Audi	2007-05-29-14:37:32.938	2007-05-29-14:37:34.938	12621	6208	12626.2	6180.71
1	B-RL 1	passenger	Audi	2007-05-29-14:37:34.938	2007-05-29-14:37:36.938	12626.2	6180.71	12631.4	6153.42
1	B-RL 1	passenger	Audi	2007-05-29-14:37:36.938	2007-05-29-14:37:38.938	12631.4	6153.42	12636.6	6126.13
1	B-RL 1	passenger	Audi	2007-05-29-14:37:38.938	2007-05-29-14:37:40.938	12636.6	6126.13	12641.7	6098.84
1	B-RL 1	passenger	Audi	2007-05-29-14:37:40.938	2007-05-29-14:37:41.814	12641.7	6098.84	12644	6087
1	B-RL 1	passenger	Audi	2007-05-29-14:37:41.814	2007-05-29-14:37:43.814	12644	6087	12646.4	6079.03
1	B-RL 1	passenger	Audi	2007-05-29-14:37:43.814	2007-05-29-14:37:45.814	12646.4	6079.03	12653.4	6056.25
1	B-RL 1	passenger	Audi	2007-05-29-14:37:45.814	2007-05-29-14:37:47.814	12653.4	6056.25	12661.5	6029.69
1	B-RL 1	passenger	Audi	2007-05-29-14:37:47.814	2007-05-29-14:37:49.814	12661.5	6029.69	12669.6	6003.13
1	B-RL 1	passenger	Audi	2007-05-29-14:37:49.814	2007-05-29-14:37:51.814	12669.6	6003.13	12677.8	5976.56
1	B-RL 1	passenger	Audi	2007-05-29-14:37:51.814	2007-05-29-14:37:53.814	12677.8	5976.56	12685.9	5950
1	B-RL 1	passenger	Audi	2007-05-29-14:37:53.814	2007-05-29-14:37:55.814	12685.9	5950	12694	5923.43
1	B-RL 1	passenger	Audi	2007-05-29-14:37:55.814	2007-05-29-14:37:57.814	12694	5923.43	12702.1	5896.87
1	B-RL 1	passenger	Audi	2007-05-29-14:37:57.814	2007-05-29-14:37:59.814	12702.1	5896.87	12710.3	5870.31
1	B-RL 1	passenger	Audi	2007-05-29-14:37:59.814	2007-05-29-14:38:01.814	12710.3	5870.31	12716.4	5850.29
1	B-RL 1	passenger	Audi	2007-05-29-14:38:01.814	2007-05-29-14:38:02.212	12716.4	5850.29	12718	5845
1	B-RL 1	passenger	Audi	2007-05-29-14:38:02.212	2007-05-29-14:38:04.212	12718	5845	12726.1	5818.43
1	B-RL 1	passenger	Audi	2007-05-29-14:38:04.212	2007-05-29-14:38:06.212	12726.1	5818.43	12734.2	5791.86
1	B-RL 1	passenger	Audi	2007-05-29-14:38:06.212	2007-05-29-14:38:08.212	12734.2	5791.86	12742.3	5765.29
1	B-RL 1	passenger	Audi	2007-05-29-14:38:08.212	2007-05-29-14:38:10.212	12742.3	5765.29	12750.4	5738.71
1	B-RL 1	passenger	Audi	2007-05-29-14:38:10.212	2007-05-29-14:38:12.212	12750.4	5738.71	12758.5	5712.14
1	B-RL 1	passenger	Audi	2007-05-29-14:38:12.212	2007-05-29-14:38:14.212	12758.5	5712.14	12764.7	5691.58
1	B-RL 1	passenger	Audi	2007-05-29-14:38:14.212	2007-05-29-14:38:16.212	12764.7	5691.58	12772.1	5667.36
1	B-RL 1	passenger	Audi	2007-05-29-14:38:16.212	2007-05-29-14:38:18.212	12772.1	5667.36	12779.6	5642.91
1	B-RL 1	passenger	Audi	2007-05-29-14:38:18.212	2007-05-29-14:38:20.212	12779.6	5642.91	12786.2	5621.2
1	B-RL 1	passenger	Audi	2007-05-29-14:38:20.212	2007-05-29-14:38:21.177	12786.2	5621.2	12789	5612
1	B-RL 1	passenger	Audi	2007-05-29-14:38:21.177	2007-05-29-14:38:23.177	12789	5612	12791.1	5603.95
1	B-RL 1	passenger	Audi	2007-05-29-14:38:23.177	2007-05-29-14:38:25.177	12791.1	5603.95	12796.5	5583.69
1	B-RL 1	passenger	Audi	2007-05-29-14:38:25.177	2007-05-29-14:38:27.177	12796.5	5583.69	12803.3	5558.22
1	B-RL 1	passenger	Audi	2007-05-29-14:38:27.177	2007-05-29-14:38:29.177	12803.3	5558.22	12810.4	5531.37
1	B-RL 1	passenger	Audi	2007-05-29-14:38:29.177	2007-05-29-14:38:31.177	12810.4	5531.37	12817.5	5504.52
1	B-RL 1	passenger	Audi	2007-05-29-14:38:31.177	2007-05-29-14:38:33.177	12817.5	5504.52	12824.6	5477.67
1	B-RL 1	passenger	Audi	2007-05-29-14:38:33.177	2007-05-29-14:38:35.177	12824.6	5477.67	12831.8	5450.83
1	B-RL 1	passenger	Audi	2007-05-29-14:38:35.177	2007-05-29-14:38:37.177	12831.8	5450.83	12838.9	5423.98
1	B-RL 1	passenger	Audi	2007-05-29-14:38:37.177	2007-05-29-14:38:37.771	12838.9	5423.98	12841	5416
1	B-RL 1	passenger	Audi	2007-05-29-14:38:37.771	2007-05-29-14:38:39.771	12841	5416	12848.1	5389.14
1	B-RL 1	passenger	Audi	2007-05-29-14:38:39.771	2007-05-29-14:38:41.771	12848.1	5389.14	12855.2	5362.29
1	B-RL 1	passenger	Audi	2007-05-29-14:38:41.771	2007-05-29-14:38:43.771	12855.2	5362.29	12862.3	5335.43
1	B-RL 1	passenger	Audi	2007-05-29-14:38:43.771	2007-05-29-14:38:45.771	12862.3	5335.43	12869.4	5308.57
1	B-RL 1	passenger	Audi	2007-05-29-14:38:45.771	2007-05-29-14:38:47.771	12869.4	5308.57	12876.5	5281.72
1	B-RL 1	passenger	Audi	2007-05-29-14:38:47.771	2007-05-29-14:38:49.689	12876.5	5281.72	12883	5257
1	B-RL 1	passenger	Audi	2007-05-29-14:38:49.689	2007-05-29-14:38:51.689	12883	5257	12879.9	5248.39
1	B-RL 1	passenger	Audi	2007-05-29-14:38:51.689	2007-05-29-14:38:53.689	12879.9	5248.39	12870.8	5223.72
1	B-RL 1	passenger	Audi	2007-05-29-14:38:53.689	2007-05-29-14:38:55.689	12870.8	5223.72	12861.3	5197.63
1	B-RL 1	passenger	Audi	2007-05-29-14:38:55.689	2007-05-29-14:38:57.689	12861.3	5197.63	12851.8	5171.54
1	B-RL 1	passenger	Audi	2007-05-29-14:38:57.689	2007-05-29-14:38:59.689	12851.8	5171.54	12842.2	5145.45
1	B-RL 1	passenger	Audi	2007-05-29-14:38:59.689	2007-05-29-14:39:01.689	12842.2	5145.45	12832.7	5119.36
1	B-RL 1	passenger	Audi	2007-05-29-14:39:01.689	2007-05-29-14:39:03.689	12832.7	5119.36	12823.2	5093.27
1	B-RL 1	passenger	Audi	2007-05-29-14:39:03.689	2007-05-29-14:39:05.689	12823.2	5093.27	12813.6	5067.18
1	B-RL 1	passenger	Audi	2007-05-29-14:39:05.689	2007-05-29-14:39:07.689	12813.6	5067.18	12804.1	5041.09
1	B-RL 1	passenger	Audi	2007-05-29-14:39:07.689	2007-05-29-14:39:09.689	12804.1	5041.09	12794.6	5015
1	B-RL 1	passenger	Audi	2007-05-29-14:39:09.689	2007-05-29-14:39:11.689	12794.6	5015	12785	4988.91
1	B-RL 1	passenger	Audi	2007-05-29-14:39:11.689	2007-05-29-14:39:13.689	12785	4988.91	12775.5	4962.81
1	B-RL 1	passenger	Audi	2007-05-29-14:39:13.689	2007-05-29-14:39:15.689	12775.5	4962.81	12766	4936.72
1	B-RL 1	passenger	Audi	2007-05-29-14:39:15.689	2007-05-29-14:39:17.689	12766	4936.72	12757.9	4914.58
1	B-RL 1	passenger	Audi	2007-05-29-14:39:17.689	2007-05-29-14:39:19.689	12757.9	4914.58	12748.4	4888.57
1	B-RL 1	passenger	Audi	2007-05-29-14:39:19.689	2007-05-29-14:39:21.689	12748.4	4888.57	12738.8	4862.48
1	B-RL 1	passenger	Audi	2007-05-29-14:39:21.689	2007-05-29-14:39:23.689	12738.8	4862.48	12732.5	4845.23
1	B-RL 1	passenger	Audi	2007-05-29-14:39:23.689	2007-05-29-14:39:24.107	12732.5	4845.23	12731	4841
1	B-RL 1	passenger	Audi	2007-05-29-14:39:24.107	2007-05-29-14:39:26.107	12731	4841	12727.8	4833.3
1	B-RL 1	passenger	Audi	2007-05-29-14:39:26.107	2007-05-29-14:39:28.107	12727.8	4833.3	12718.7	4811.28
1	B-RL 1	passenger	Audi	2007-05-29-14:39:28.107	2007-05-29-14:39:30.107	12718.7	4811.28	12708.1	4785.61
1	B-RL 1	passenger	Audi	2007-05-29-14:39:30.107	2007-05-29-14:39:32.107	12708.1	4785.61	12697.9	4760.94
1	B-RL 1	passenger	Audi	2007-05-29-14:39:32.107	2007-05-29-14:39:34.107	12697.9	4760.94	12688.5	4738.23
1	B-RL 1	passenger	Audi	2007-05-29-14:39:34.107	2007-05-29-14:39:36.107	12688.5	4738.23	12677.9	4712.56
1	B-RL 1	passenger	Audi	2007-05-29-14:39:36.107	2007-05-29-14:39:38.107	12677.9	4712.56	12667.3	4686.89
1	B-RL 1	passenger	Audi	2007-05-29-14:39:38.107	2007-05-29-14:39:40.107	12667.3	4686.89	12656.7	4661.21
1	B-RL 1	passenger	Audi	2007-05-29-14:39:40.107	2007-05-29-14:39:42.107	12656.7	4661.21	12648.2	4640.72
1	B-RL 1	passenger	Audi	2007-05-29-14:39:42.107	2007-05-29-14:39:44.107	12648.2	4640.72	12638.1	4616.2
1	B-RL 1	passenger	Audi	2007-05-29-14:39:44.107	2007-05-29-14:39:46.107	12638.1	4616.2	12627.5	4590.52
1	B-RL 1	passenger	Audi	2007-05-29-14:39:46.107	2007-05-29-14:39:48.107	12627.5	4590.52	12616.9	4564.85
1	B-RL 1	passenger	Audi	2007-05-29-14:39:48.107	2007-05-29-14:39:50.107	12616.9	4564.85	12608.9	4545.37
1	B-RL 1	passenger	Audi	2007-05-29-14:39:50.107	2007-05-29-14:39:52.107	12608.9	4545.37	12598.3	4519.84
1	B-RL 1	passenger	Audi	2007-05-29-14:39:52.107	2007-05-29-14:39:54.107	12598.3	4519.84	12587.7	4494.16
1	B-RL 1	passenger	Audi	2007-05-29-14:39:54.107	2007-05-29-14:39:56.107	12587.7	4494.16	12577.1	4468.49
1	B-RL 1	passenger	Audi	2007-05-29-14:39:56.107	2007-05-29-14:39:58.107	12577.1	4468.49	12566.5	4442.82
1	B-RL 1	passenger	Audi	2007-05-29-14:39:58.107	2007-05-29-14:40:00.107	12566.5	4442.82	12555.9	4417.14
1	B-RL 1	passenger	Audi	2007-05-29-14:40:00.107	2007-05-29-14:40:02.107	12555.9	4417.14	12545.3	4391.47
1	B-RL 1	passenger	Audi	2007-05-29-14:40:02.107	2007-05-29-14:40:02.570	12545.3	4391.47	12543	4386
1	B-RL 1	passenger	Audi	2007-05-29-14:40:02.570	2007-05-29-14:40:04.570	12543	4386	12547.8	4358.65
1	B-RL 1	passenger	Audi	2007-05-29-14:40:04.570	2007-05-29-14:40:06.570	12547.8	4358.65	12552.7	4331.3
1	B-RL 1	passenger	Audi	2007-05-29-14:40:06.570	2007-05-29-14:40:08.570	12552.7	4331.3	12557.5	4303.94
1	B-RL 1	passenger	Audi	2007-05-29-14:40:08.570	2007-05-29-14:40:09.593	12557.5	4303.94	12560	4290
1	B-RL 1	passenger	Audi	2007-05-29-14:40:09.593	2007-05-29-14:40:11.593	12560	4290	12565.8	4265
1	B-RL 1	passenger	Audi	2007-05-29-14:40:11.593	2007-05-29-14:40:13.593	12565.8	4265	12567.9	4256.24
1	B-RL 1	passenger	Audi	2007-05-29-14:40:13.593	2007-05-29-14:40:15.593	12567.9	4256.24	12573.6	4231.63
1	B-RL 1	passenger	Audi	2007-05-29-14:40:15.593	2007-05-29-14:40:17.593	12573.6	4231.63	12579.9	4204.58
1	B-RL 1	passenger	Audi	2007-05-29-14:40:17.593	2007-05-29-14:40:19.593	12579.9	4204.58	12586.2	4177.52
1	B-RL 1	passenger	Audi	2007-05-29-14:40:19.593	2007-05-29-14:40:21.593	12586.2	4177.52	12592.5	4150.47
1	B-RL 1	passenger	Audi	2007-05-29-14:40:21.593	2007-05-29-14:40:23.593	12592.5	4150.47	12595.7	4136.74
1	B-RL 1	passenger	Audi	2007-05-29-14:40:23.593	2007-05-29-14:40:25.593	12595.7	4136.74	12601.2	4113.26
1	B-RL 1	passenger	Audi	2007-05-29-14:40:25.593	2007-05-29-14:40:27.593	12601.2	4113.26	12607.5	4086.2
1	B-RL 1	passenger	Audi	2007-05-29-14:40:27.593	2007-05-29-14:40:29.593	12607.5	4086.2	12613.8	4059.15
1	B-RL 1	passenger	Audi	2007-05-29-14:40:29.593	2007-05-29-14:40:31.593	12613.8	4059.15	12620.1	4032.09
1	B-RL 1	passenger	Audi	2007-05-29-14:40:31.593	2007-05-29-14:40:33.593	12620.1	4032.09	12626.4	4005.04
1	B-RL 1	passenger	Audi	2007-05-29-14:40:33.593	2007-05-29-14:40:35.593	12626.4	4005.04	12632.7	3977.99
1	B-RL 1	passenger	Audi	2007-05-29-14:40:35.593	2007-05-29-14:40:37.593	12632.7	3977.99	12638.9	3950.93
1	B-RL 1	passenger	Audi	2007-05-29-14:40:37.593	2007-05-29-14:40:39.593	12638.9	3950.93	12645.2	3923.88
1	B-RL 1	passenger	Audi	2007-05-29-14:40:39.593	2007-05-29-14:40:41.593	12645.2	3923.88	12651.5	3896.82
1	B-RL 1	passenger	Audi	2007-05-29-14:40:41.593	2007-05-29-14:40:42.708	12651.5	3896.82	12655	3882
1	B-RL 1	passenger	Audi	2007-05-29-14:40:42.708	2007-05-29-14:40:44.708	12655	3882	12655.5	3859.95
1	B-RL 1	passenger	Audi	2007-05-29-14:40:44.708	2007-05-29-14:40:46.708	12655.5	3859.95	12656.2	3833.31
1	B-RL 1	passenger	Audi	2007-05-29-14:40:46.708	2007-05-29-14:40:48.708	12656.2	3833.31	12656.8	3805.54
1	B-RL 1	passenger	Audi	2007-05-29-14:40:48.708	2007-05-29-14:40:50.708	12656.8	3805.54	12657.5	3777.77
1	B-RL 1	passenger	Audi	2007-05-29-14:40:50.708	2007-05-29-14:40:52.204	12657.5	3777.77	12658	3757
1	B-RL 1	passenger	Audi	2007-05-29-14:40:52.204	2007-05-29-14:40:54.204	12658	3757	12658.2	3748.67
1	B-RL 1	passenger	Audi	2007-05-29-14:40:54.204	2007-05-29-14:40:56.204	12658.2	3748.67	12658.7	3724.86
1	B-RL 1	passenger	Audi	2007-05-29-14:40:56.204	2007-05-29-14:40:58.204	12658.7	3724.86	12659.3	3697.08
1	B-RL 1	passenger	Audi	2007-05-29-14:40:58.204	2007-05-29-14:41:00.204	12659.3	3697.08	12659.9	3669.31
1	B-RL 1	passenger	Audi	2007-05-29-14:41:00.204	2007-05-29-14:41:02.204	12659.9	3669.31	12660.6	3641.54
1	B-RL 1	passenger	Audi	2007-05-29-14:41:02.204	2007-05-29-14:41:04.204	12660.6	3641.54	12661.2	3613.77
1	B-RL 1	passenger	Audi	2007-05-29-14:41:04.204	2007-05-29-14:41:06.204	12661.2	3613.77	12661.8	3586
1	B-RL 1	passenger	Audi	2007-05-29-14:41:06.204	2007-05-29-14:41:08.204	12661.8	3586	12662.4	3558.23
1	B-RL 1	passenger	Audi	2007-05-29-14:41:08.204	2007-05-29-14:41:10.204	12662.4	3558.23	12663	3530.46
1	B-RL 1	passenger	Audi	2007-05-29-14:41:10.204	2007-05-29-14:41:12.204	12663	3530.46	12663.6	3502.69
1	B-RL 1	passenger	Audi	2007-05-29-14:41:12.204	2007-05-29-14:41:14.204	12663.6	3502.69	12664.3	3474.92
1	B-RL 1	passenger	Audi	2007-05-29-14:41:14.204	2007-05-29-14:41:16.204	12664.3	3474.92	12664.9	3447.15
1	B-RL 1	passenger	Audi	2007-05-29-14:41:16.204	2007-05-29-14:41:18.204	12664.9	3447.15	12665.5	3419.37
1	B-RL 1	passenger	Audi	2007-05-29-14:41:18.204	2007-05-29-14:41:20.204	12665.5	3419.37	12666.1	3391.6
1	B-RL 1	passenger	Audi	2007-05-29-14:41:20.204	2007-05-29-14:41:22.204	12666.1	3391.6	12666.7	3363.83
1	B-RL 1	passenger	Audi	2007-05-29-14:41:22.204	2007-05-29-14:41:24.204	12666.7	3363.83	12667.3	3336.06
1	B-RL 1	passenger	Audi	2007-05-29-14:41:24.204	2007-05-29-14:41:26.204	12667.3	3336.06	12668	3308.29
1	B-RL 1	passenger	Audi	2007-05-29-14:41:26.204	2007-05-29-14:41:28.204	12668	3308.29	12668.6	3280.52
1	B-RL 1	passenger	Audi	2007-05-29-14:41:28.204	2007-05-29-14:41:30.204	12668.6	3280.52	12669.2	3252.75
1	B-RL 1	passenger	Audi	2007-05-29-14:41:30.204	2007-05-29-14:41:32.204	12669.2	3252.75	12669.8	3224.98
1	B-RL 1	passenger	Audi	2007-05-29-14:41:32.204	2007-05-29-14:41:34.204	12669.8	3224.98	12670.4	3197.21
1	B-RL 1	passenger	Audi	2007-05-29-14:41:34.204	2007-05-29-14:41:36.204	12670.4	3197.21	12671	3169.44
1	B-RL 1	passenger	Audi	2007-05-29-14:41:36.204	2007-05-29-14:41:38.204	12671	3169.44	12671.7	3141.88
1	B-RL 1	passenger	Audi	2007-05-29-14:41:38.204	2007-05-29-14:41:40.204	12671.7	3141.88	12672.2	3119.32
1	B-RL 1	passenger	Audi	2007-05-29-14:41:40.204	2007-05-29-14:41:42.204	12672.2	3119.32	12672.8	3091.55
1	B-RL 1	passenger	Audi	2007-05-29-14:41:42.204	2007-05-29-14:41:44.204	12672.8	3091.55	12673.4	3063.78
1	B-RL 1	passenger	Audi	2007-05-29-14:41:44.204	2007-05-29-14:41:46.204	12673.4	3063.78	12674	3036.01
1	B-RL 1	passenger	Audi	2007-05-29-14:41:46.204	2007-05-29-14:41:48.204	12674	3036.01	12674.6	3008.24
1	B-RL 1	passenger	Audi	2007-05-29-14:41:48.204	2007-05-29-14:41:50.204	12674.6	3008.24	12675.2	2980.47
1	B-RL 1	passenger	Audi	2007-05-29-14:41:50.204	2007-05-29-14:41:52.204	12675.2	2980.47	12675.9	2952.7
1	B-RL 1	passenger	Audi	2007-05-29-14:41:52.204	2007-05-29-14:41:54.204	12675.9	2952.7	12676.5	2924.93
1	B-RL 1	passenger	Audi	2007-05-29-14:41:54.204	2007-05-29-14:41:56.204	12676.5	2924.93	12677.1	2897.16
1	B-RL 1	passenger	Audi	2007-05-29-14:41:56.204	2007-05-29-14:41:58.204	12677.1	2897.16	12677.6	2873.44
1	B-RL 1	passenger	Audi	2007-05-29-14:41:58.204	2007-05-29-14:42:00.204	12677.6	2873.44	12678.2	2845.91
1	B-RL 1	passenger	Audi	2007-05-29-14:42:00.204	2007-05-29-14:42:02.204	12678.2	2845.91	12678.8	2818.13
1	B-RL 1	passenger	Audi	2007-05-29-14:42:02.204	2007-05-29-14:42:04.204	12678.8	2818.13	12679.5	2790.36
1	B-RL 1	passenger	Audi	2007-05-29-14:42:04.204	2007-05-29-14:42:06.204	12679.5	2790.36	12680.1	2762.59
1	B-RL 1	passenger	Audi	2007-05-29-14:42:06.204	2007-05-29-14:42:08.204	12680.1	2762.59	12680.7	2734.82
1	B-RL 1	passenger	Audi	2007-05-29-14:42:08.204	2007-05-29-14:42:09.201	12680.7	2734.82	12681	2721
1	B-RL 1	passenger	Audi	2007-05-29-14:42:09.201	2007-05-29-14:42:11.201	12681	2721	12682.7	2693.28
1	B-RL 1	passenger	Audi	2007-05-29-14:42:11.201	2007-05-29-14:42:13.201	12682.7	2693.28	12684.5	2665.55
1	B-RL 1	passenger	Audi	2007-05-29-14:42:13.201	2007-05-29-14:42:15.201	12684.5	2665.55	12686.2	2637.83
1	B-RL 1	passenger	Audi	2007-05-29-14:42:15.201	2007-05-29-14:42:17.201	12686.2	2637.83	12687.9	2610.83
1	B-RL 1	passenger	Audi	2007-05-29-14:42:17.201	2007-05-29-14:42:19.201	12687.9	2610.83	12688.9	2594.96
1	B-RL 1	passenger	Audi	2007-05-29-14:42:19.201	2007-05-29-14:42:21.201	12688.9	2594.96	12690.2	2574.11
1	B-RL 1	passenger	Audi	2007-05-29-14:42:21.201	2007-05-29-14:42:23.201	12690.2	2574.11	12691	2562.28
1	B-RL 1	passenger	Audi	2007-05-29-14:42:23.201	2007-05-29-14:42:25.201	12691	2562.28	12692.7	2535.14
1	B-RL 1	passenger	Audi	2007-05-29-14:42:25.201	2007-05-29-14:42:26.730	12692.7	2535.14	12694	2514
1	B-RL 1	passenger	Audi	2007-05-29-14:42:26.730	2007-05-29-14:42:28.730	12694	2514	12697.4	2486.44
1	B-RL 1	passenger	Audi	2007-05-29-14:42:28.730	2007-05-29-14:42:30.730	12697.4	2486.44	12700.9	2458.87
1	B-RL 1	passenger	Audi	2007-05-29-14:42:30.730	2007-05-29-14:42:32.730	12700.9	2458.87	12704.3	2431.31
1	B-RL 1	passenger	Audi	2007-05-29-14:42:32.730	2007-05-29-14:42:34.730	12704.3	2431.31	12707.8	2403.75
1	B-RL 1	passenger	Audi	2007-05-29-14:42:34.730	2007-05-29-14:42:36.730	12707.8	2403.75	12710.1	2385.14
1	B-RL 1	passenger	Audi	2007-05-29-14:42:36.730	2007-05-29-14:42:38.730	12710.1	2385.14	12713	2362.31
1	B-RL 1	passenger	Audi	2007-05-29-14:42:38.730	2007-05-29-14:42:40.730	12713	2362.31	12716.4	2334.74
1	B-RL 1	passenger	Audi	2007-05-29-14:42:40.730	2007-05-29-14:42:42.730	12716.4	2334.74	12719.9	2307.18
1	B-RL 1	passenger	Audi	2007-05-29-14:42:42.730	2007-05-29-14:42:44.730	12719.9	2307.18	12722.8	2283.87
1	B-RL 1	passenger	Audi	2007-05-29-14:42:44.730	2007-05-29-14:42:46.730	12722.8	2283.87	12726.2	2256.31
1	B-RL 1	passenger	Audi	2007-05-29-14:42:46.730	2007-05-29-14:42:48.730	12726.2	2256.31	12729.7	2228.75
1	B-RL 1	passenger	Audi	2007-05-29-14:42:48.730	2007-05-29-14:42:50.730	12729.7	2228.75	12733.1	2201.18
1	B-RL 1	passenger	Audi	2007-05-29-14:42:50.730	2007-05-29-14:42:52.730	12733.1	2201.18	12736.5	2173.62
1	B-RL 1	passenger	Audi	2007-05-29-14:42:52.730	2007-05-29-14:42:53.626	12736.5	2173.62	12738	2162
1	B-RL 1	passenger	Audi	2007-05-29-14:42:53.626	2007-05-29-14:42:55.626	12738	2162	12742.3	2154.86
1	B-RL 1	passenger	Audi	2007-05-29-14:42:55.626	2007-05-29-14:42:57.626	12742.3	2154.86	12754.6	2134.47
1	B-RL 1	passenger	Audi	2007-05-29-14:42:57.626	2007-05-29-14:42:59.626	12754.6	2134.47	12768.9	2110.68
1	B-RL 1	passenger	Audi	2007-05-29-14:42:59.626	2007-05-29-14:43:01.626	12768.9	2110.68	12783.3	2086.89
1	B-RL 1	passenger	Audi	2007-05-29-14:43:01.626	2007-05-29-14:43:03.626	12783.3	2086.89	12797.6	2063.1
1	B-RL 1	passenger	Audi	2007-05-29-14:43:03.626	2007-05-29-14:43:05.626	12797.6	2063.1	12812	2039.32
1	B-RL 1	passenger	Audi	2007-05-29-14:43:05.626	2007-05-29-14:43:06.338	12812	2039.32	12817	2031
1	B-RL 1	passenger	Audi	2007-05-29-14:43:06.338	2007-05-29-14:43:08.338	12817	2031	12820	2023.21
1	B-RL 1	passenger	Audi	2007-05-29-14:43:08.338	2007-05-29-14:43:10.338	12820	2023.21	12828.4	2000.94
1	B-RL 1	passenger	Audi	2007-05-29-14:43:10.338	2007-05-29-14:43:12.338	12828.4	2000.94	12838.3	1974.97
1	B-RL 1	passenger	Audi	2007-05-29-14:43:12.338	2007-05-29-14:43:14.338	12838.3	1974.97	12848.1	1949.01
1	B-RL 1	passenger	Audi	2007-05-29-14:43:14.338	2007-05-29-14:43:16.338	12848.1	1949.01	12858	1923.04
1	B-RL 1	passenger	Audi	2007-05-29-14:43:16.338	2007-05-29-14:43:18.338	12858	1923.04	12867.9	1897.07
1	B-RL 1	passenger	Audi	2007-05-29-14:43:18.338	2007-05-29-14:43:20.338	12867.9	1897.07	12877.7	1871.1
1	B-RL 1	passenger	Audi	2007-05-29-14:43:20.338	2007-05-29-14:43:22.338	12877.7	1871.1	12887.6	1845.13
1	B-RL 1	passenger	Audi	2007-05-29-14:43:22.338	2007-05-29-14:43:24.061	12887.6	1845.13	12896	1823
1	B-RL 1	passenger	Audi	2007-05-29-14:43:24.061	2007-05-29-14:43:26.061	12896	1823	12896.6	1814.69
1	B-RL 1	passenger	Audi	2007-05-29-14:43:26.061	2007-05-29-14:43:28.061	12896.6	1814.69	12898.4	1790.93
1	B-RL 1	passenger	Audi	2007-05-29-14:43:28.061	2007-05-29-14:43:30.061	12898.4	1790.93	12899.3	1778.34
1	B-RL 1	passenger	Audi	2007-05-29-14:43:30.061	2007-05-29-14:43:32.061	12899.3	1778.34	12900.7	1758.87
1	B-RL 1	passenger	Audi	2007-05-29-14:43:32.061	2007-05-29-14:43:34.061	12900.7	1758.87	12902.8	1731.17
1	B-RL 1	passenger	Audi	2007-05-29-14:43:34.061	2007-05-29-14:43:36.061	12902.8	1731.17	12904.8	1703.46
1	B-RL 1	passenger	Audi	2007-05-29-14:43:36.061	2007-05-29-14:43:38.061	12904.8	1703.46	12905.8	1690.14
1	B-RL 1	passenger	Audi	2007-05-29-14:43:38.061	2007-05-29-14:43:40.061	12905.8	1690.14	12907.6	1665.36
1	B-RL 1	passenger	Audi	2007-05-29-14:43:40.061	2007-05-29-14:43:42.061	12907.6	1665.36	12909.7	1637.66
1	B-RL 1	passenger	Audi	2007-05-29-14:43:42.061	2007-05-29-14:43:44.061	12909.7	1637.66	12911.7	1609.95
1	B-RL 1	passenger	Audi	2007-05-29-14:43:44.061	2007-05-29-14:43:46.061	12911.7	1609.95	12913.7	1582.25
1	B-RL 1	passenger	Audi	2007-05-29-14:43:46.061	2007-05-29-14:43:48.061	12913.7	1582.25	12915.8	1554.55
1	B-RL 1	passenger	Audi	2007-05-29-14:43:48.061	2007-05-29-14:43:50.061	12915.8	1554.55	12917.8	1526.84
1	B-RL 1	passenger	Audi	2007-05-29-14:43:50.061	2007-05-29-14:43:52.061	12917.8	1526.84	12919.9	1499.14
1	B-RL 1	passenger	Audi	2007-05-29-14:43:52.061	2007-05-29-14:43:54.061	12919.9	1499.14	12921.9	1471.44
1	B-RL 1	passenger	Audi	2007-05-29-14:43:54.061	2007-05-29-14:43:56.061	12921.9	1471.44	12923.9	1443.74
1	B-RL 1	passenger	Audi	2007-05-29-14:43:56.061	2007-05-29-14:43:58.061	12923.9	1443.74	12925.4	1424.51
1	B-RL 1	passenger	Audi	2007-05-29-14:43:58.061	2007-05-29-14:44:00.061	12925.4	1424.51	12927	1402.09
1	B-RL 1	passenger	Audi	2007-05-29-14:44:00.061	2007-05-29-14:44:02.061	12927	1402.09	12929.1	1374.38
1	B-RL 1	passenger	Audi	2007-05-29-14:44:02.061	2007-05-29-14:44:04.061	12929.1	1374.38	12931	1348.41
1	B-RL 1	passenger	Audi	2007-05-29-14:44:04.061	2007-05-29-14:44:04.148	12931	1348.41	12931	1348
1	B-RL 1	passenger	Audi	2007-05-29-14:44:04.148	2007-05-29-14:44:06.148	12931	1348	12915.1	1343.65
1	B-RL 1	passenger	Audi	2007-05-29-14:44:06.148	2007-05-29-14:44:08.148	12915.1	1343.65	12899	1339.25
1	B-RL 1	passenger	Audi	2007-05-29-14:44:08.148	2007-05-29-14:44:10.148	12899	1339.25	12883	1334.84
1	B-RL 1	passenger	Audi	2007-05-29-14:44:10.148	2007-05-29-14:44:12.148	12883	1334.84	12866.9	1330.44
1	B-RL 1	passenger	Audi	2007-05-29-14:44:12.148	2007-05-29-14:44:14.148	12866.9	1330.44	12854.7	1327.11
1	B-RL 1	passenger	Audi	2007-05-29-14:44:14.148	2007-05-29-14:44:16.148	12854.7	1327.11	12840.1	1323.1
1	B-RL 1	passenger	Audi	2007-05-29-14:44:16.148	2007-05-29-14:44:18.148	12840.1	1323.1	12824	1318.69
1	B-RL 1	passenger	Audi	2007-05-29-14:44:18.148	2007-05-29-14:44:20.148	12824	1318.69	12808	1314.29
1	B-RL 1	passenger	Audi	2007-05-29-14:44:20.148	2007-05-29-14:44:22.148	12808	1314.29	12791.9	1309.89
1	B-RL 1	passenger	Audi	2007-05-29-14:44:22.148	2007-05-29-14:44:23.005	12791.9	1309.89	12785	1308
1	B-RL 1	passenger	Audi	2007-05-29-14:44:23.005	2007-05-31	12785	1308	12785	1308
2	B-XW 2	passenger	Audi	2007-05-27	2007-05-28-08:52:53.673	9716	-55	9716	-55
2	B-XW 2	passenger	Audi	2007-05-28-08:52:53.673	2007-05-28-08:52:55.673	9716	-55	9716.93	-46.7183
2	B-XW 2	passenger	Audi	2007-05-28-08:52:55.673	2007-05-28-08:52:57.673	9716.93	-46.7183	9718.73	-30.5691
2	B-XW 2	passenger	Audi	2007-05-28-08:52:57.673	2007-05-28-08:52:59.673	9718.73	-30.5691	9720.59	-14.0058
2	B-XW 2	passenger	Audi	2007-05-28-08:52:59.673	2007-05-28-08:53:01.673	9720.59	-14.0058	9722.44	2.55751
2	B-XW 2	passenger	Audi	2007-05-28-08:53:01.673	2007-05-28-08:53:03.673	9722.44	2.55751	9724.29	19.1208
2	B-XW 2	passenger	Audi	2007-05-28-08:53:03.673	2007-05-28-08:53:05.673	9724.29	19.1208	9726.15	35.6841
2	B-XW 2	passenger	Audi	2007-05-28-08:53:05.673	2007-05-28-08:53:07.673	9726.15	35.6841	9728	52.2474
2	B-XW 2	passenger	Audi	2007-05-28-08:53:07.673	2007-05-28-08:53:09.673	9728	52.2474	9729.85	68.8108
2	B-XW 2	passenger	Audi	2007-05-28-08:53:09.673	2007-05-28-08:53:11.673	9729.85	68.8108	9731.69	85.2541
2	B-XW 2	passenger	Audi	2007-05-28-08:53:11.673	2007-05-28-08:53:12.040	9731.69	85.2541	9732	88
2	B-XW 2	passenger	Audi	2007-05-28-08:53:12.040	2007-05-28-08:53:14.040	9732	88	9738.73	103.246
2	B-XW 2	passenger	Audi	2007-05-28-08:53:14.040	2007-05-28-08:53:16.040	9738.73	103.246	9743.73	114.553
2	B-XW 2	passenger	Audi	2007-05-28-08:53:16.040	2007-05-28-08:53:18.040	9743.73	114.553	9750.44	129.752
2	B-XW 2	passenger	Audi	2007-05-28-08:53:18.040	2007-05-28-08:53:20.040	9750.44	129.752	9757.17	144.998
2	B-XW 2	passenger	Audi	2007-05-28-08:53:20.040	2007-05-28-08:53:22.040	9757.17	144.998	9763.9	160.244
2	B-XW 2	passenger	Audi	2007-05-28-08:53:22.040	2007-05-28-08:53:24.040	9763.9	160.244	9770.64	175.49
2	B-XW 2	passenger	Audi	2007-05-28-08:53:24.040	2007-05-28-08:53:26.040	9770.64	175.49	9777.37	190.736
2	B-XW 2	passenger	Audi	2007-05-28-08:53:26.040	2007-05-28-08:53:28.040	9777.37	190.736	9784.1	205.982
2	B-XW 2	passenger	Audi	2007-05-28-08:53:28.040	2007-05-28-08:53:30.040	9784.1	205.982	9790.84	221.229
2	B-XW 2	passenger	Audi	2007-05-28-08:53:30.040	2007-05-28-08:53:32.040	9790.84	221.229	9797.57	236.475
2	B-XW 2	passenger	Audi	2007-05-28-08:53:32.040	2007-05-28-08:53:34.040	9797.57	236.475	9804.3	251.721
2	B-XW 2	passenger	Audi	2007-05-28-08:53:34.040	2007-05-28-08:53:36.040	9804.3	251.721	9811.03	266.967
2	B-XW 2	passenger	Audi	2007-05-28-08:53:36.040	2007-05-28-08:53:38.040	9811.03	266.967	9817.77	282.213
2	B-XW 2	passenger	Audi	2007-05-28-08:53:38.040	2007-05-28-08:53:40.040	9817.77	282.213	9824.5	297.459
2	B-XW 2	passenger	Audi	2007-05-28-08:53:40.040	2007-05-28-08:53:42.040	9824.5	297.459	9831.23	312.706
2	B-XW 2	passenger	Audi	2007-05-28-08:53:42.040	2007-05-28-08:53:44.040	9831.23	312.706	9837.97	327.952
2	B-XW 2	passenger	Audi	2007-05-28-08:53:44.040	2007-05-28-08:53:46.040	9837.97	327.952	9844.7	343.198
2	B-XW 2	passenger	Audi	2007-05-28-08:53:46.040	2007-05-28-08:53:48.040	9844.7	343.198	9851.43	358.444
2	B-XW 2	passenger	Audi	2007-05-28-08:53:48.040	2007-05-28-08:53:50.040	9851.43	358.444	9858.16	373.69
2	B-XW 2	passenger	Audi	2007-05-28-08:53:50.040	2007-05-28-08:53:52.040	9858.16	373.69	9864.9	388.936
2	B-XW 2	passenger	Audi	2007-05-28-08:53:52.040	2007-05-28-08:53:54.040	9864.9	388.936	9871.63	404.183
2	B-XW 2	passenger	Audi	2007-05-28-08:53:54.040	2007-05-28-08:53:56.040	9871.63	404.183	9878.36	419.429
2	B-XW 2	passenger	Audi	2007-05-28-08:53:56.040	2007-05-28-08:53:58.040	9878.36	419.429	9885.1	434.675
2	B-XW 2	passenger	Audi	2007-05-28-08:53:58.040	2007-05-28-08:54:00.040	9885.1	434.675	9891.83	449.921
2	B-XW 2	passenger	Audi	2007-05-28-08:54:00.040	2007-05-28-08:54:02.040	9891.83	449.921	9898.56	465.167
2	B-XW 2	passenger	Audi	2007-05-28-08:54:02.040	2007-05-28-08:54:04.040	9898.56	465.167	9905.3	480.413
2	B-XW 2	passenger	Audi	2007-05-28-08:54:04.040	2007-05-28-08:54:06.040	9905.3	480.413	9912.03	495.66
2	B-XW 2	passenger	Audi	2007-05-28-08:54:06.040	2007-05-28-08:54:08.040	9912.03	495.66	9918.76	510.906
2	B-XW 2	passenger	Audi	2007-05-28-08:54:08.040	2007-05-28-08:54:10.040	9918.76	510.906	9925.49	526.152
2	B-XW 2	passenger	Audi	2007-05-28-08:54:10.040	2007-05-28-08:54:12.040	9925.49	526.152	9932.23	541.398
2	B-XW 2	passenger	Audi	2007-05-28-08:54:12.040	2007-05-28-08:54:14.040	9932.23	541.398	9938.95	556.634
2	B-XW 2	passenger	Audi	2007-05-28-08:54:14.040	2007-05-28-08:54:14.352	9938.95	556.634	9940	559
2	B-XW 2	passenger	Audi	2007-05-28-08:54:14.352	2007-05-28-08:54:16.352	9940	559	9943.24	566.68
2	B-XW 2	passenger	Audi	2007-05-28-08:54:16.352	2007-05-28-08:54:18.352	9943.24	566.68	9949.54	581.655
2	B-XW 2	passenger	Audi	2007-05-28-08:54:18.352	2007-05-28-08:54:20.352	9949.54	581.655	9956.01	597.015
2	B-XW 2	passenger	Audi	2007-05-28-08:54:20.352	2007-05-28-08:54:22.352	9956.01	597.015	9962.48	612.374
2	B-XW 2	passenger	Audi	2007-05-28-08:54:22.352	2007-05-28-08:54:24.352	9962.48	612.374	9968.95	627.734
2	B-XW 2	passenger	Audi	2007-05-28-08:54:24.352	2007-05-28-08:54:26.352	9968.95	627.734	9975.43	643.093
2	B-XW 2	passenger	Audi	2007-05-28-08:54:26.352	2007-05-28-08:54:28.352	9975.43	643.093	9981.9	658.452
2	B-XW 2	passenger	Audi	2007-05-28-08:54:28.352	2007-05-28-08:54:30.352	9981.9	658.452	9988.37	673.812
2	B-XW 2	passenger	Audi	2007-05-28-08:54:30.352	2007-05-28-08:54:32.352	9988.37	673.812	9994.57	688.538
2	B-XW 2	passenger	Audi	2007-05-28-08:54:32.352	2007-05-28-08:54:34.352	9994.57	688.538	9998.48	697.832
2	B-XW 2	passenger	Audi	2007-05-28-08:54:34.352	2007-05-28-08:54:36.352	9998.48	697.832	10004.2	711.473
2	B-XW 2	passenger	Audi	2007-05-28-08:54:36.352	2007-05-28-08:54:38.352	10004.2	711.473	10009.2	723.226
2	B-XW 2	passenger	Audi	2007-05-28-08:54:38.352	2007-05-28-08:54:40.352	10009.2	723.226	10014.5	735.749
2	B-XW 2	passenger	Audi	2007-05-28-08:54:40.352	2007-05-28-08:54:42.352	10014.5	735.749	10020.9	751.108
2	B-XW 2	passenger	Audi	2007-05-28-08:54:42.352	2007-05-28-08:54:44.352	10020.9	751.108	10027.4	766.404
2	B-XW 2	passenger	Audi	2007-05-28-08:54:44.352	2007-05-28-08:54:46.352	10027.4	766.404	10031.2	775.412
2	B-XW 2	passenger	Audi	2007-05-28-08:54:46.352	2007-05-28-08:54:48.352	10031.2	775.412	10037.3	789.865
2	B-XW 2	passenger	Audi	2007-05-28-08:54:48.352	2007-05-28-08:54:50.352	10037.3	789.865	10040.1	796.661
2	B-XW 2	passenger	Audi	2007-05-28-08:54:50.352	2007-05-28-08:54:52.352	10040.1	796.661	10046.3	811.371
2	B-XW 2	passenger	Audi	2007-05-28-08:54:52.352	2007-05-28-08:54:52.549	10046.3	811.371	10047	813
2	B-XW 2	passenger	Audi	2007-05-28-08:54:52.549	2007-05-28-08:54:54.549	10047	813	10054.7	816.229
2	B-XW 2	passenger	Audi	2007-05-28-08:54:54.549	2007-05-28-08:54:56.549	10054.7	816.229	10076.6	825.459
2	B-XW 2	passenger	Audi	2007-05-28-08:54:56.549	2007-05-28-08:54:58.549	10076.6	825.459	10102.2	836.223
2	B-XW 2	passenger	Audi	2007-05-28-08:54:58.549	2007-05-28-08:55:00.549	10102.2	836.223	10127.9	846.986
2	B-XW 2	passenger	Audi	2007-05-28-08:55:00.549	2007-05-28-08:55:02.549	10127.9	846.986	10153.5	857.75
2	B-XW 2	passenger	Audi	2007-05-28-08:55:02.549	2007-05-28-08:55:04.549	10153.5	857.75	10179.1	868.513
2	B-XW 2	passenger	Audi	2007-05-28-08:55:04.549	2007-05-28-08:55:06.549	10179.1	868.513	10204.7	879.277
2	B-XW 2	passenger	Audi	2007-05-28-08:55:06.549	2007-05-28-08:55:08.549	10204.7	879.277	10227.1	888.719
2	B-XW 2	passenger	Audi	2007-05-28-08:55:08.549	2007-05-28-08:55:10.549	10227.1	888.719	10251.9	899.141
2	B-XW 2	passenger	Audi	2007-05-28-08:55:10.549	2007-05-28-08:55:12.549	10251.9	899.141	10277.5	909.905
2	B-XW 2	passenger	Audi	2007-05-28-08:55:12.549	2007-05-28-08:55:14.549	10277.5	909.905	10303.2	920.669
2	B-XW 2	passenger	Audi	2007-05-28-08:55:14.549	2007-05-28-08:55:16.549	10303.2	920.669	10328.8	931.432
2	B-XW 2	passenger	Audi	2007-05-28-08:55:16.549	2007-05-28-08:55:18.549	10328.8	931.432	10354.4	942.196
2	B-XW 2	passenger	Audi	2007-05-28-08:55:18.549	2007-05-28-08:55:20.549	10354.4	942.196	10380	952.96
2	B-XW 2	passenger	Audi	2007-05-28-08:55:20.549	2007-05-28-08:55:22.549	10380	952.96	10405.6	963.723
2	B-XW 2	passenger	Audi	2007-05-28-08:55:22.549	2007-05-28-08:55:23.109	10405.6	963.723	10411	966
2	B-XW 2	passenger	Audi	2007-05-28-08:55:23.109	2007-05-28-08:55:25.109	10411	966	10398.5	999.498
2	B-XW 2	passenger	Audi	2007-05-28-08:55:25.109	2007-05-28-08:55:27.109	10398.5	999.498	10384.9	1035.95
2	B-XW 2	passenger	Audi	2007-05-28-08:55:27.109	2007-05-28-08:55:29.109	10384.9	1035.95	10371.3	1072.4
2	B-XW 2	passenger	Audi	2007-05-28-08:55:29.109	2007-05-28-08:55:31.109	10371.3	1072.4	10357.6	1108.85
2	B-XW 2	passenger	Audi	2007-05-28-08:55:31.109	2007-05-28-08:55:33.109	10357.6	1108.85	10344.4	1144.38
2	B-XW 2	passenger	Audi	2007-05-28-08:55:33.109	2007-05-28-08:55:35.109	10344.4	1144.38	10337.8	1162.04
2	B-XW 2	passenger	Audi	2007-05-28-08:55:35.109	2007-05-28-08:55:37.109	10337.8	1162.04	10324.2	1198.26
2	B-XW 2	passenger	Audi	2007-05-28-08:55:37.109	2007-05-28-08:55:38.467	10324.2	1198.26	10315	1223
2	B-XW 2	passenger	Audi	2007-05-28-08:55:38.467	2007-05-28-08:55:40.467	10315	1223	10301.6	1259.53
2	B-XW 2	passenger	Audi	2007-05-28-08:55:40.467	2007-05-28-08:55:42.467	10301.6	1259.53	10288.2	1296.07
2	B-XW 2	passenger	Audi	2007-05-28-08:55:42.467	2007-05-28-08:55:44.467	10288.2	1296.07	10274.8	1332.6
2	B-XW 2	passenger	Audi	2007-05-28-08:55:44.467	2007-05-28-08:55:46.467	10274.8	1332.6	10261.4	1369.13
2	B-XW 2	passenger	Audi	2007-05-28-08:55:46.467	2007-05-28-08:55:48.467	10261.4	1369.13	10249.8	1400.85
2	B-XW 2	passenger	Audi	2007-05-28-08:55:48.467	2007-05-28-08:55:50.467	10249.8	1400.85	10236.4	1437.38
2	B-XW 2	passenger	Audi	2007-05-28-08:55:50.467	2007-05-28-08:55:52.467	10236.4	1437.38	10223	1473.91
2	B-XW 2	passenger	Audi	2007-05-28-08:55:52.467	2007-05-28-08:55:54.467	10223	1473.91	10212.1	1503.64
2	B-XW 2	passenger	Audi	2007-05-28-08:55:54.467	2007-05-28-08:55:54.523	10212.1	1503.64	10212	1504
2	B-XW 2	passenger	Audi	2007-05-28-08:55:54.523	2007-05-28-08:55:56.523	10212	1504	10201.3	1533.41
2	B-XW 2	passenger	Audi	2007-05-28-08:55:56.523	2007-05-28-08:55:58.523	10201.3	1533.41	10188	1569.97
2	B-XW 2	passenger	Audi	2007-05-28-08:55:58.523	2007-05-28-08:56:00.523	10188	1569.97	10174.7	1606.53
2	B-XW 2	passenger	Audi	2007-05-28-08:56:00.523	2007-05-28-08:56:02.523	10174.7	1606.53	10161.3	1643.09
2	B-XW 2	passenger	Audi	2007-05-28-08:56:02.523	2007-05-28-08:56:04.523	10161.3	1643.09	10148	1679.65
2	B-XW 2	passenger	Audi	2007-05-28-08:56:04.523	2007-05-28-08:56:06.523	10148	1679.65	10134.7	1716.21
2	B-XW 2	passenger	Audi	2007-05-28-08:56:06.523	2007-05-28-08:56:08.523	10134.7	1716.21	10121.4	1752.78
2	B-XW 2	passenger	Audi	2007-05-28-08:56:08.523	2007-05-28-08:56:10.523	10121.4	1752.78	10110.5	1782.68
2	B-XW 2	passenger	Audi	2007-05-28-08:56:10.523	2007-05-28-08:56:12.523	10110.5	1782.68	10098.4	1815.88
2	B-XW 2	passenger	Audi	2007-05-28-08:56:12.523	2007-05-28-08:56:14.523	10098.4	1815.88	10085.1	1852.44
2	B-XW 2	passenger	Audi	2007-05-28-08:56:14.523	2007-05-28-08:56:16.523	10085.1	1852.44	10071.8	1889
2	B-XW 2	passenger	Audi	2007-05-28-08:56:16.523	2007-05-28-08:56:18.523	10071.8	1889	10058.4	1925.56
2	B-XW 2	passenger	Audi	2007-05-28-08:56:18.523	2007-05-28-08:56:19.040	10058.4	1925.56	10055	1935
2	B-XW 2	passenger	Audi	2007-05-28-08:56:19.040	2007-05-28-08:56:21.040	10055	1935	10041.9	1971.64
2	B-XW 2	passenger	Audi	2007-05-28-08:56:21.040	2007-05-28-08:56:23.040	10041.9	1971.64	10028.8	2008.27
2	B-XW 2	passenger	Audi	2007-05-28-08:56:23.040	2007-05-28-08:56:25.040	10028.8	2008.27	10020.2	2032.37
2	B-XW 2	passenger	Audi	2007-05-28-08:56:25.040	2007-05-28-08:56:27.040	10020.2	2032.37	10007.1	2068.87
2	B-XW 2	passenger	Audi	2007-05-28-08:56:27.040	2007-05-28-08:56:29.040	10007.1	2068.87	9993.99	2105.5
2	B-XW 2	passenger	Audi	2007-05-28-08:56:29.040	2007-05-28-08:56:31.040	9993.99	2105.5	9980.88	2142.14
2	B-XW 2	passenger	Audi	2007-05-28-08:56:31.040	2007-05-28-08:56:33.040	9980.88	2142.14	9967.77	2178.77
2	B-XW 2	passenger	Audi	2007-05-28-08:56:33.040	2007-05-28-08:56:35.040	9967.77	2178.77	9954.66	2215.41
2	B-XW 2	passenger	Audi	2007-05-28-08:56:35.040	2007-05-28-08:56:36.820	9954.66	2215.41	9943	2248
2	B-XW 2	passenger	Audi	2007-05-28-08:56:36.820	2007-05-28-08:56:38.820	9943	2248	9939.98	2255.77
2	B-XW 2	passenger	Audi	2007-05-28-08:56:38.820	2007-05-28-08:56:40.820	9939.98	2255.77	9929.88	2281.73
2	B-XW 2	passenger	Audi	2007-05-28-08:56:40.820	2007-05-28-08:56:41.938	9929.88	2281.73	9922	2302
2	B-XW 2	passenger	Audi	2007-05-28-08:56:41.938	2007-05-28-08:56:43.938	9922	2302	9908.08	2338.34
2	B-XW 2	passenger	Audi	2007-05-28-08:56:43.938	2007-05-28-08:56:45.938	9908.08	2338.34	9894.16	2374.67
2	B-XW 2	passenger	Audi	2007-05-28-08:56:45.938	2007-05-28-08:56:47.938	9894.16	2374.67	9880.24	2411.01
2	B-XW 2	passenger	Audi	2007-05-28-08:56:47.938	2007-05-28-08:56:49.938	9880.24	2411.01	9866.32	2447.34
2	B-XW 2	passenger	Audi	2007-05-28-08:56:49.938	2007-05-28-08:56:51.938	9866.32	2447.34	9852.4	2483.68
2	B-XW 2	passenger	Audi	2007-05-28-08:56:51.938	2007-05-28-08:56:53.938	9852.4	2483.68	9838.48	2520.01
2	B-XW 2	passenger	Audi	2007-05-28-08:56:53.938	2007-05-28-08:56:55.938	9838.48	2520.01	9827.56	2548.52
2	B-XW 2	passenger	Audi	2007-05-28-08:56:55.938	2007-05-28-08:56:57.938	9827.56	2548.52	9813.64	2584.85
2	B-XW 2	passenger	Audi	2007-05-28-08:56:57.938	2007-05-28-08:56:59.938	9813.64	2584.85	9799.72	2621.19
2	B-XW 2	passenger	Audi	2007-05-28-08:56:59.938	2007-05-28-08:57:01.938	9799.72	2621.19	9789.19	2648.67
2	B-XW 2	passenger	Audi	2007-05-28-08:57:01.938	2007-05-28-08:57:02.457	9789.19	2648.67	9786	2657
2	B-XW 2	passenger	Audi	2007-05-28-08:57:02.457	2007-05-28-08:57:04.457	9786	2657	9771.94	2693.28
2	B-XW 2	passenger	Audi	2007-05-28-08:57:04.457	2007-05-28-08:57:06.457	9771.94	2693.28	9757.89	2729.57
2	B-XW 2	passenger	Audi	2007-05-28-08:57:06.457	2007-05-28-08:57:08.457	9757.89	2729.57	9743.83	2765.85
2	B-XW 2	passenger	Audi	2007-05-28-08:57:08.457	2007-05-28-08:57:10.457	9743.83	2765.85	9729.78	2802.13
2	B-XW 2	passenger	Audi	2007-05-28-08:57:10.457	2007-05-28-08:57:12.457	9729.78	2802.13	9717.56	2833.66
2	B-XW 2	passenger	Audi	2007-05-28-08:57:12.457	2007-05-28-08:57:14.457	9717.56	2833.66	9703.52	2869.91
2	B-XW 2	passenger	Audi	2007-05-28-08:57:14.457	2007-05-28-08:57:14.959	9703.52	2869.91	9700	2879
2	B-XW 2	passenger	Audi	2007-05-28-08:57:14.959	2007-05-28-08:57:16.959	9700	2879	9686.47	2915.48
2	B-XW 2	passenger	Audi	2007-05-28-08:57:16.959	2007-05-28-08:57:18.959	9686.47	2915.48	9676.65	2941.97
2	B-XW 2	passenger	Audi	2007-05-28-08:57:18.959	2007-05-28-08:57:20.959	9676.65	2941.97	9663.12	2978.45
2	B-XW 2	passenger	Audi	2007-05-28-08:57:20.959	2007-05-28-08:57:22.959	9663.12	2978.45	9649.6	3014.94
2	B-XW 2	passenger	Audi	2007-05-28-08:57:22.959	2007-05-28-08:57:24.959	9649.6	3014.94	9636.07	3051.42
2	B-XW 2	passenger	Audi	2007-05-28-08:57:24.959	2007-05-28-08:57:26.959	9636.07	3051.42	9622.54	3087.9
2	B-XW 2	passenger	Audi	2007-05-28-08:57:26.959	2007-05-28-08:57:28.959	9622.54	3087.9	9609.01	3124.39
2	B-XW 2	passenger	Audi	2007-05-28-08:57:28.959	2007-05-28-08:57:30.148	9609.01	3124.39	9601	3146
2	B-XW 2	passenger	Audi	2007-05-28-08:57:30.148	2007-05-28-08:57:32.148	9601	3146	9589.47	3183.16
2	B-XW 2	passenger	Audi	2007-05-28-08:57:32.148	2007-05-28-08:57:34.148	9589.47	3183.16	9580.17	3213.15
2	B-XW 2	passenger	Audi	2007-05-28-08:57:34.148	2007-05-28-08:57:36.148	9580.17	3213.15	9568.9	3249.48
2	B-XW 2	passenger	Audi	2007-05-28-08:57:36.148	2007-05-28-08:57:38.148	9568.9	3249.48	9557.37	3286.64
2	B-XW 2	passenger	Audi	2007-05-28-08:57:38.148	2007-05-28-08:57:40.148	9557.37	3286.64	9545.84	3323.81
2	B-XW 2	passenger	Audi	2007-05-28-08:57:40.148	2007-05-28-08:57:42.148	9545.84	3323.81	9534.31	3360.97
2	B-XW 2	passenger	Audi	2007-05-28-08:57:42.148	2007-05-28-08:57:44.148	9534.31	3360.97	9522.78	3398.14
2	B-XW 2	passenger	Audi	2007-05-28-08:57:44.148	2007-05-28-08:57:46.148	9522.78	3398.14	9511.26	3435.3
2	B-XW 2	passenger	Audi	2007-05-28-08:57:46.148	2007-05-28-08:57:48.148	9511.26	3435.3	9503.49	3460.34
2	B-XW 2	passenger	Audi	2007-05-28-08:57:48.148	2007-05-28-08:57:50.148	9503.49	3460.34	9492.19	3496.77
2	B-XW 2	passenger	Audi	2007-05-28-08:57:50.148	2007-05-28-08:57:52.148	9492.19	3496.77	9483.68	3524.19
2	B-XW 2	passenger	Audi	2007-05-28-08:57:52.148	2007-05-28-08:57:54.148	9483.68	3524.19	9474.14	3554.95
2	B-XW 2	passenger	Audi	2007-05-28-08:57:54.148	2007-05-28-08:57:56.148	9474.14	3554.95	9465.73	3582.06
2	B-XW 2	passenger	Audi	2007-05-28-08:57:56.148	2007-05-28-08:57:58.148	9465.73	3582.06	9454.24	3619.09
2	B-XW 2	passenger	Audi	2007-05-28-08:57:58.148	2007-05-28-08:58:00.148	9454.24	3619.09	9442.71	3656.25
2	B-XW 2	passenger	Audi	2007-05-28-08:58:00.148	2007-05-28-08:58:00.623	9442.71	3656.25	9440	3665
2	B-XW 2	passenger	Audi	2007-05-28-08:58:00.623	2007-05-28-08:58:02.623	9440	3665	9431.12	3702.88
2	B-XW 2	passenger	Audi	2007-05-28-08:58:02.623	2007-05-28-08:58:04.623	9431.12	3702.88	9422.24	3740.77
2	B-XW 2	passenger	Audi	2007-05-28-08:58:04.623	2007-05-28-08:58:06.623	9422.24	3740.77	9413.36	3778.65
2	B-XW 2	passenger	Audi	2007-05-28-08:58:06.623	2007-05-28-08:58:07.381	9413.36	3778.65	9410	3793
2	B-XW 2	passenger	Audi	2007-05-28-08:58:07.381	2007-05-28-08:58:09.381	9410	3793	9401.85	3831.05
2	B-XW 2	passenger	Audi	2007-05-28-08:58:09.381	2007-05-28-08:58:11.381	9401.85	3831.05	9393.69	3869.09
2	B-XW 2	passenger	Audi	2007-05-28-08:58:11.381	2007-05-28-08:58:13.381	9393.69	3869.09	9385.54	3907.14
2	B-XW 2	passenger	Audi	2007-05-28-08:58:13.381	2007-05-28-08:58:15.381	9385.54	3907.14	9377.39	3945.19
2	B-XW 2	passenger	Audi	2007-05-28-08:58:15.381	2007-05-28-08:58:17.381	9377.39	3945.19	9369.24	3983.23
2	B-XW 2	passenger	Audi	2007-05-28-08:58:17.381	2007-05-28-08:58:19.381	9369.24	3983.23	9362.55	4014.42
2	B-XW 2	passenger	Audi	2007-05-28-08:58:19.381	2007-05-28-08:58:21.381	9362.55	4014.42	9360.37	4024.59
2	B-XW 2	passenger	Audi	2007-05-28-08:58:21.381	2007-05-28-08:58:23.381	9360.37	4024.59	9353.5	4056.66
2	B-XW 2	passenger	Audi	2007-05-28-08:58:23.381	2007-05-28-08:58:25.381	9353.5	4056.66	9345.35	4094.71
2	B-XW 2	passenger	Audi	2007-05-28-08:58:25.381	2007-05-28-08:58:27.185	9345.35	4094.71	9338	4129
2	B-XW 2	passenger	Audi	2007-05-28-08:58:27.185	2007-05-28-08:58:29.185	9338	4129	9331.03	4167.28
2	B-XW 2	passenger	Audi	2007-05-28-08:58:29.185	2007-05-28-08:58:31.185	9331.03	4167.28	9324.05	4205.56
2	B-XW 2	passenger	Audi	2007-05-28-08:58:31.185	2007-05-28-08:58:33.185	9324.05	4205.56	9317.08	4243.84
2	B-XW 2	passenger	Audi	2007-05-28-08:58:33.185	2007-05-28-08:58:35.185	9317.08	4243.84	9310.11	4282.12
2	B-XW 2	passenger	Audi	2007-05-28-08:58:35.185	2007-05-28-08:58:37.185	9310.11	4282.12	9303.13	4320.4
2	B-XW 2	passenger	Audi	2007-05-28-08:58:37.185	2007-05-28-08:58:39.185	9303.13	4320.4	9296.16	4358.68
2	B-XW 2	passenger	Audi	2007-05-28-08:58:39.185	2007-05-28-08:58:40.666	9296.16	4358.68	9291	4387
2	B-XW 2	passenger	Audi	2007-05-28-08:58:40.666	2007-05-28-08:58:42.666	9291	4387	9285.59	4425.53
2	B-XW 2	passenger	Audi	2007-05-28-08:58:42.666	2007-05-28-08:58:44.666	9285.59	4425.53	9280.19	4464.07
2	B-XW 2	passenger	Audi	2007-05-28-08:58:44.666	2007-05-28-08:58:46.666	9280.19	4464.07	9274.78	4502.6
2	B-XW 2	passenger	Audi	2007-05-28-08:58:46.666	2007-05-28-08:58:48.666	9274.78	4502.6	9269.38	4541.13
2	B-XW 2	passenger	Audi	2007-05-28-08:58:48.666	2007-05-28-08:58:50.666	9269.38	4541.13	9263.97	4579.67
2	B-XW 2	passenger	Audi	2007-05-28-08:58:50.666	2007-05-28-08:58:52.666	9263.97	4579.67	9258.57	4618.2
2	B-XW 2	passenger	Audi	2007-05-28-08:58:52.666	2007-05-28-08:58:54.666	9258.57	4618.2	9253.16	4656.73
2	B-XW 2	passenger	Audi	2007-05-28-08:58:54.666	2007-05-28-08:58:55.095	9253.16	4656.73	9252	4665
2	B-XW 2	passenger	Audi	2007-05-28-08:58:55.095	2007-05-28-08:58:57.095	9252	4665	9247.31	4703.63
2	B-XW 2	passenger	Audi	2007-05-28-08:58:57.095	2007-05-28-08:58:59.095	9247.31	4703.63	9242.62	4742.25
2	B-XW 2	passenger	Audi	2007-05-28-08:58:59.095	2007-05-28-08:59:01.095	9242.62	4742.25	9239.54	4767.66
2	B-XW 2	passenger	Audi	2007-05-28-08:59:01.095	2007-05-28-08:59:03.095	9239.54	4767.66	9234.87	4806.14
2	B-XW 2	passenger	Audi	2007-05-28-08:59:03.095	2007-05-28-08:59:05.095	9234.87	4806.14	9230.18	4844.77
2	B-XW 2	passenger	Audi	2007-05-28-08:59:05.095	2007-05-28-08:59:07.095	9230.18	4844.77	9225.49	4883.4
2	B-XW 2	passenger	Audi	2007-05-28-08:59:07.095	2007-05-28-08:59:09.095	9225.49	4883.4	9220.8	4922.02
2	B-XW 2	passenger	Audi	2007-05-28-08:59:09.095	2007-05-28-08:59:11.095	9220.8	4922.02	9216.11	4960.65
2	B-XW 2	passenger	Audi	2007-05-28-08:59:11.095	2007-05-28-08:59:13.095	9216.11	4960.65	9211.42	4999.28
2	B-XW 2	passenger	Audi	2007-05-28-08:59:13.095	2007-05-28-08:59:15.095	9211.42	4999.28	9206.73	5037.9
2	B-XW 2	passenger	Audi	2007-05-28-08:59:15.095	2007-05-28-08:59:17.095	9206.73	5037.9	9202.05	5076.53
2	B-XW 2	passenger	Audi	2007-05-28-08:59:17.095	2007-05-28-08:59:19.095	9202.05	5076.53	9197.36	5115.16
2	B-XW 2	passenger	Audi	2007-05-28-08:59:19.095	2007-05-28-08:59:21.095	9197.36	5115.16	9192.67	5153.79
2	B-XW 2	passenger	Audi	2007-05-28-08:59:21.095	2007-05-28-08:59:22.663	9192.67	5153.79	9189	5184
2	B-XW 2	passenger	Audi	2007-05-28-08:59:22.663	2007-05-28-08:59:24.663	9189	5184	9187.21	5222.87
2	B-XW 2	passenger	Audi	2007-05-28-08:59:24.663	2007-05-28-08:59:26.663	9187.21	5222.87	9185.43	5261.74
2	B-XW 2	passenger	Audi	2007-05-28-08:59:26.663	2007-05-28-08:59:27.140	9185.43	5261.74	9185	5271
2	B-XW 2	passenger	Audi	2007-05-28-08:59:27.140	2007-05-28-08:59:29.140	9185	5271	9184.01	5309.72
2	B-XW 2	passenger	Audi	2007-05-28-08:59:29.140	2007-05-28-08:59:29.155	9184.01	5309.72	9184	5310
2	B-XW 2	passenger	Audi	2007-05-28-08:59:29.155	2007-05-28-08:59:31.155	9184	5310	9177.66	5348.39
2	B-XW 2	passenger	Audi	2007-05-28-08:59:31.155	2007-05-28-08:59:33.155	9177.66	5348.39	9172.4	5380.24
2	B-XW 2	passenger	Audi	2007-05-28-08:59:33.155	2007-05-28-08:59:35.155	9172.4	5380.24	9166.06	5418.63
2	B-XW 2	passenger	Audi	2007-05-28-08:59:35.155	2007-05-28-08:59:37.155	9166.06	5418.63	9159.72	5457.02
2	B-XW 2	passenger	Audi	2007-05-28-08:59:37.155	2007-05-28-08:59:39.155	9159.72	5457.02	9153.37	5495.41
2	B-XW 2	passenger	Audi	2007-05-28-08:59:39.155	2007-05-28-08:59:41.155	9153.37	5495.41	9147.06	5533.66
2	B-XW 2	passenger	Audi	2007-05-28-08:59:41.155	2007-05-28-08:59:41.174	9147.06	5533.66	9147	5534
2	B-XW 2	passenger	Audi	2007-05-28-08:59:41.174	2007-05-28-08:59:43.174	9147	5534	9149.58	5572.82
2	B-XW 2	passenger	Audi	2007-05-28-08:59:43.174	2007-05-28-08:59:45.174	9149.58	5572.82	9152.16	5611.65
2	B-XW 2	passenger	Audi	2007-05-28-08:59:45.174	2007-05-28-08:59:47.174	9152.16	5611.65	9154.4	5645.35
2	B-XW 2	passenger	Audi	2007-05-28-08:59:47.174	2007-05-28-08:59:49.174	9154.4	5645.35	9156.97	5684.17
2	B-XW 2	passenger	Audi	2007-05-28-08:59:49.174	2007-05-28-08:59:51.174	9156.97	5684.17	9159.55	5723
2	B-XW 2	passenger	Audi	2007-05-28-08:59:51.174	2007-05-28-08:59:53.174	9159.55	5723	9162.13	5761.82
2	B-XW 2	passenger	Audi	2007-05-28-08:59:53.174	2007-05-28-08:59:55.174	9162.13	5761.82	9164.71	5800.65
2	B-XW 2	passenger	Audi	2007-05-28-08:59:55.174	2007-05-28-08:59:55.399	9164.71	5800.65	9165	5805
2	B-XW 2	passenger	Audi	2007-05-28-08:59:55.399	2007-05-28-08:59:57.399	9165	5805	9168.97	5843.71
2	B-XW 2	passenger	Audi	2007-05-28-08:59:57.399	2007-05-28-08:59:59.399	9168.97	5843.71	9172.94	5882.41
2	B-XW 2	passenger	Audi	2007-05-28-08:59:59.399	2007-05-28-09:00:01.399	9172.94	5882.41	9176.91	5921.11
2	B-XW 2	passenger	Audi	2007-05-28-09:00:01.399	2007-05-28-09:00:01.445	9176.91	5921.11	9177	5922
2	B-XW 2	passenger	Audi	2007-05-28-09:00:01.445	2007-05-28-09:00:03.445	9177	5922	9181.64	5960.63
2	B-XW 2	passenger	Audi	2007-05-28-09:00:03.445	2007-05-28-09:00:05.445	9181.64	5960.63	9186.27	5999.27
2	B-XW 2	passenger	Audi	2007-05-28-09:00:05.445	2007-05-28-09:00:07.445	9186.27	5999.27	9190.91	6037.9
2	B-XW 2	passenger	Audi	2007-05-28-09:00:07.445	2007-05-28-09:00:09.445	9190.91	6037.9	9195.54	6076.53
2	B-XW 2	passenger	Audi	2007-05-28-09:00:09.445	2007-05-28-09:00:10.505	9195.54	6076.53	9198	6097
2	B-XW 2	passenger	Audi	2007-05-28-09:00:10.505	2007-05-28-09:00:12.505	9198	6097	9201.72	6135.73
2	B-XW 2	passenger	Audi	2007-05-28-09:00:12.505	2007-05-28-09:00:14.505	9201.72	6135.73	9205.45	6174.46
2	B-XW 2	passenger	Audi	2007-05-28-09:00:14.505	2007-05-28-09:00:16.505	9205.45	6174.46	9209.17	6213.2
2	B-XW 2	passenger	Audi	2007-05-28-09:00:16.505	2007-05-28-09:00:18.505	9209.17	6213.2	9212.9	6251.93
2	B-XW 2	passenger	Audi	2007-05-28-09:00:18.505	2007-05-28-09:00:20.505	9212.9	6251.93	9216.62	6290.66
2	B-XW 2	passenger	Audi	2007-05-28-09:00:20.505	2007-05-28-09:00:22.505	9216.62	6290.66	9220.35	6329.39
2	B-XW 2	passenger	Audi	2007-05-28-09:00:22.505	2007-05-28-09:00:24.362	9220.35	6329.39	9223	6357
2	B-XW 2	passenger	Audi	2007-05-28-09:00:24.362	2007-05-28-09:00:26.362	9223	6357	9226.77	6395.73
2	B-XW 2	passenger	Audi	2007-05-28-09:00:26.362	2007-05-28-09:00:28.362	9226.77	6395.73	9230.54	6434.46
2	B-XW 2	passenger	Audi	2007-05-28-09:00:28.362	2007-05-28-09:00:30.362	9230.54	6434.46	9234.3	6473.18
2	B-XW 2	passenger	Audi	2007-05-28-09:00:30.362	2007-05-28-09:00:32.362	9234.3	6473.18	9238.07	6511.91
2	B-XW 2	passenger	Audi	2007-05-28-09:00:32.362	2007-05-28-09:00:34.006	9238.07	6511.91	9241	6542
2	B-XW 2	passenger	Audi	2007-05-28-09:00:34.006	2007-05-28-09:00:36.006	9241	6542	9241	6577.12
2	B-XW 2	passenger	Audi	2007-05-28-09:00:36.006	2007-05-28-09:00:38.006	9241	6577.12	9241	6615.99
2	B-XW 2	passenger	Audi	2007-05-28-09:00:38.006	2007-05-28-09:00:40.006	9241	6615.99	9241	6654.9
2	B-XW 2	passenger	Audi	2007-05-28-09:00:40.006	2007-05-28-09:00:40.521	9241	6654.9	9241	6663
2	B-XW 2	passenger	Audi	2007-05-28-09:00:40.521	2007-05-28-09:00:42.521	9241	6663	9215.41	6661.49
2	B-XW 2	passenger	Audi	2007-05-28-09:00:42.521	2007-05-28-09:00:44.521	9215.41	6661.49	9187.68	6659.86
2	B-XW 2	passenger	Audi	2007-05-28-09:00:44.521	2007-05-28-09:00:46.521	9187.68	6659.86	9159.95	6658.22
2	B-XW 2	passenger	Audi	2007-05-28-09:00:46.521	2007-05-28-09:00:48.521	9159.95	6658.22	9132.22	6656.59
2	B-XW 2	passenger	Audi	2007-05-28-09:00:48.521	2007-05-28-09:00:50.521	9132.22	6656.59	9104.49	6654.95
2	B-XW 2	passenger	Audi	2007-05-28-09:00:50.521	2007-05-28-09:00:52.521	9104.49	6654.95	9084.97	6653.8
2	B-XW 2	passenger	Audi	2007-05-28-09:00:52.521	2007-05-28-09:00:54.521	9084.97	6653.8	9060.01	6652.33
2	B-XW 2	passenger	Audi	2007-05-28-09:00:54.521	2007-05-28-09:00:56.521	9060.01	6652.33	9032.28	6650.69
2	B-XW 2	passenger	Audi	2007-05-28-09:00:56.521	2007-05-28-09:00:58.521	9032.28	6650.69	9004.55	6649.06
2	B-XW 2	passenger	Audi	2007-05-28-09:00:58.521	2007-05-28-09:01:00.521	9004.55	6649.06	8976.82	6647.42
2	B-XW 2	passenger	Audi	2007-05-28-09:01:00.521	2007-05-28-09:01:02.521	8976.82	6647.42	8949.09	6645.79
2	B-XW 2	passenger	Audi	2007-05-28-09:01:02.521	2007-05-28-09:01:04.521	8949.09	6645.79	8923.43	6644.27
2	B-XW 2	passenger	Audi	2007-05-28-09:01:04.521	2007-05-28-09:01:06.521	8923.43	6644.27	8897.92	6642.77
2	B-XW 2	passenger	Audi	2007-05-28-09:01:06.521	2007-05-28-09:01:08.521	8897.92	6642.77	8870.19	6641.13
2	B-XW 2	passenger	Audi	2007-05-28-09:01:08.521	2007-05-28-09:01:10.521	8870.19	6641.13	8846.58	6639.74
2	B-XW 2	passenger	Audi	2007-05-28-09:01:10.521	2007-05-28-09:01:11.567	8846.58	6639.74	8834	6639
2	B-XW 2	passenger	Audi	2007-05-28-09:01:11.567	2007-05-28-09:01:13.567	8834	6639	8810.02	6653.02
2	B-XW 2	passenger	Audi	2007-05-28-09:01:13.567	2007-05-28-09:01:15.567	8810.02	6653.02	8790.73	6664.31
2	B-XW 2	passenger	Audi	2007-05-28-09:01:15.567	2007-05-28-09:01:17.567	8790.73	6664.31	8766.76	6678.33
2	B-XW 2	passenger	Audi	2007-05-28-09:01:17.567	2007-05-28-09:01:19.567	8766.76	6678.33	8742.78	6692.36
2	B-XW 2	passenger	Audi	2007-05-28-09:01:19.567	2007-05-28-09:01:20.761	8742.78	6692.36	8728	6701
2	B-XW 2	passenger	Audi	2007-05-28-09:01:20.761	2007-05-28-09:01:22.761	8728	6701	8699.98	6728
2	B-XW 2	passenger	Audi	2007-05-28-09:01:22.761	2007-05-28-09:01:24.761	8699.98	6728	8678.01	6749.19
2	B-XW 2	passenger	Audi	2007-05-28-09:01:24.761	2007-05-28-09:01:26.761	8678.01	6749.19	8649.99	6776.19
2	B-XW 2	passenger	Audi	2007-05-28-09:01:26.761	2007-05-28-09:01:27.117	8649.99	6776.19	8645	6781
2	B-XW 2	passenger	Audi	2007-05-28-09:01:27.117	2007-05-28-09:01:29.117	8645	6781	8616.43	6807.41
2	B-XW 2	passenger	Audi	2007-05-28-09:01:29.117	2007-05-28-09:01:31.117	8616.43	6807.41	8587.85	6833.82
2	B-XW 2	passenger	Audi	2007-05-28-09:01:31.117	2007-05-28-09:01:33.117	8587.85	6833.82	8559.28	6860.23
2	B-XW 2	passenger	Audi	2007-05-28-09:01:33.117	2007-05-28-09:01:35.117	8559.28	6860.23	8530.7	6886.64
2	B-XW 2	passenger	Audi	2007-05-28-09:01:35.117	2007-05-28-09:01:37.117	8530.7	6886.64	8502.13	6913.05
2	B-XW 2	passenger	Audi	2007-05-28-09:01:37.117	2007-05-28-09:01:39.117	8502.13	6913.05	8473.55	6939.46
2	B-XW 2	passenger	Audi	2007-05-28-09:01:39.117	2007-05-28-09:01:41.117	8473.55	6939.46	8454.79	6956.8
2	B-XW 2	passenger	Audi	2007-05-28-09:01:41.117	2007-05-28-09:01:41.677	8454.79	6956.8	8447	6964
2	B-XW 2	passenger	Audi	2007-05-28-09:01:41.677	2007-05-28-09:01:43.677	8447	6964	8415.51	6986.86
2	B-XW 2	passenger	Audi	2007-05-28-09:01:43.677	2007-05-28-09:01:45.677	8415.51	6986.86	8384.02	7009.72
2	B-XW 2	passenger	Audi	2007-05-28-09:01:45.677	2007-05-28-09:01:47.677	8384.02	7009.72	8352.53	7032.57
2	B-XW 2	passenger	Audi	2007-05-28-09:01:47.677	2007-05-28-09:01:49.677	8352.53	7032.57	8321.05	7055.43
2	B-XW 2	passenger	Audi	2007-05-28-09:01:49.677	2007-05-28-09:01:50.258	8321.05	7055.43	8312	7062
2	B-XW 2	passenger	Audi	2007-05-28-09:01:50.258	2007-05-28-09:01:52.258	8312	7062	8276.51	7077.95
2	B-XW 2	passenger	Audi	2007-05-28-09:01:52.258	2007-05-28-09:01:54.258	8276.51	7077.95	8241.02	7093.91
2	B-XW 2	passenger	Audi	2007-05-28-09:01:54.258	2007-05-28-09:01:56.258	8241.02	7093.91	8210.22	7107.76
2	B-XW 2	passenger	Audi	2007-05-28-09:01:56.258	2007-05-28-09:01:56.695	8210.22	7107.76	8203	7111
2	B-XW 2	passenger	Audi	2007-05-28-09:01:56.695	2007-05-28-09:01:58.695	8203	7111	8175.49	7138.51
2	B-XW 2	passenger	Audi	2007-05-28-09:01:58.695	2007-05-28-09:02:00.695	8175.49	7138.51	8147.97	7166.03
2	B-XW 2	passenger	Audi	2007-05-28-09:02:00.695	2007-05-28-09:02:01.289	8147.97	7166.03	8140	7174
2	B-XW 2	passenger	Audi	2007-05-28-09:02:01.289	2007-05-28-09:02:03.289	8140	7174	8118.63	7206.51
2	B-XW 2	passenger	Audi	2007-05-28-09:02:03.289	2007-05-28-09:02:05.289	8118.63	7206.51	8097.25	7239.03
2	B-XW 2	passenger	Audi	2007-05-28-09:02:05.289	2007-05-28-09:02:07.289	8097.25	7239.03	8075.88	7271.54
2	B-XW 2	passenger	Audi	2007-05-28-09:02:07.289	2007-05-28-09:02:09.289	8075.88	7271.54	8054.5	7304.06
2	B-XW 2	passenger	Audi	2007-05-28-09:02:09.289	2007-05-28-09:02:11.289	8054.5	7304.06	8033.13	7336.57
2	B-XW 2	passenger	Audi	2007-05-28-09:02:11.289	2007-05-28-09:02:13.289	8033.13	7336.57	8011.75	7369.08
2	B-XW 2	passenger	Audi	2007-05-28-09:02:13.289	2007-05-28-09:02:14.595	8011.75	7369.08	7998	7390
2	B-XW 2	passenger	Audi	2007-05-28-09:02:14.595	2007-05-28-09:02:16.595	7998	7390	7967.84	7414.59
2	B-XW 2	passenger	Audi	2007-05-28-09:02:16.595	2007-05-28-09:02:18.595	7967.84	7414.59	7937.69	7439.18
2	B-XW 2	passenger	Audi	2007-05-28-09:02:18.595	2007-05-28-09:02:18.916	7937.69	7439.18	7933	7443
2	B-XW 2	passenger	Audi	2007-05-28-09:02:18.916	2007-05-28-09:02:20.916	7933	7443	7899.36	7462.55
2	B-XW 2	passenger	Audi	2007-05-28-09:02:20.916	2007-05-28-09:02:22.916	7899.36	7462.55	7865.71	7482.1
2	B-XW 2	passenger	Audi	2007-05-28-09:02:22.916	2007-05-28-09:02:23.315	7865.71	7482.1	7859	7486
2	B-XW 2	passenger	Audi	2007-05-28-09:02:23.315	2007-05-28-09:02:25.315	7859	7486	7824.9	7504.73
2	B-XW 2	passenger	Audi	2007-05-28-09:02:25.315	2007-05-28-09:02:27.315	7824.9	7504.73	7790.79	7523.47
2	B-XW 2	passenger	Audi	2007-05-28-09:02:27.315	2007-05-28-09:02:29.315	7790.79	7523.47	7756.69	7542.2
2	B-XW 2	passenger	Audi	2007-05-28-09:02:29.315	2007-05-28-09:02:31.315	7756.69	7542.2	7722.58	7560.93
2	B-XW 2	passenger	Audi	2007-05-28-09:02:31.315	2007-05-28-09:02:31.646	7722.58	7560.93	7717	7564
2	B-XW 2	passenger	Audi	2007-05-28-09:02:31.646	2007-05-28-09:02:33.646	7717	7564	7709.33	7567.25
2	B-XW 2	passenger	Audi	2007-05-28-09:02:33.646	2007-05-28-09:02:35.646	7709.33	7567.25	7683.68	7578.11
2	B-XW 2	passenger	Audi	2007-05-28-09:02:35.646	2007-05-28-09:02:37.646	7683.68	7578.11	7647.85	7593.28
2	B-XW 2	passenger	Audi	2007-05-28-09:02:37.646	2007-05-28-09:02:39.646	7647.85	7593.28	7612.02	7608.45
2	B-XW 2	passenger	Audi	2007-05-28-09:02:39.646	2007-05-28-09:02:39.983	7612.02	7608.45	7606	7611
2	B-XW 2	passenger	Audi	2007-05-28-09:02:39.983	2007-05-28-09:02:41.983	7606	7611	7572	7629.92
2	B-XW 2	passenger	Audi	2007-05-28-09:02:41.983	2007-05-28-09:02:43.983	7572	7629.92	7538	7648.84
2	B-XW 2	passenger	Audi	2007-05-28-09:02:43.983	2007-05-28-09:02:45.983	7538	7648.84	7504	7667.77
2	B-XW 2	passenger	Audi	2007-05-28-09:02:45.983	2007-05-28-09:02:46.752	7504	7667.77	7491	7675
2	B-XW 2	passenger	Audi	2007-05-28-09:02:46.752	2007-05-28-09:02:48.752	7491	7675	7484.41	7680.09
2	B-XW 2	passenger	Audi	2007-05-28-09:02:48.752	2007-05-28-09:02:50.752	7484.41	7680.09	7462.36	7697.12
2	B-XW 2	passenger	Audi	2007-05-28-09:02:50.752	2007-05-28-09:02:52.752	7462.36	7697.12	7435.96	7717.51
2	B-XW 2	passenger	Audi	2007-05-28-09:02:52.752	2007-05-28-09:02:54.752	7435.96	7717.51	7409.21	7738.18
2	B-XW 2	passenger	Audi	2007-05-28-09:02:54.752	2007-05-28-09:02:56.752	7409.21	7738.18	7378.42	7761.96
2	B-XW 2	passenger	Audi	2007-05-28-09:02:56.752	2007-05-28-09:02:58.752	7378.42	7761.96	7347.63	7785.75
2	B-XW 2	passenger	Audi	2007-05-28-09:02:58.752	2007-05-28-09:03:00.290	7347.63	7785.75	7324	7804
2	B-XW 2	passenger	Audi	2007-05-28-09:03:00.290	2007-05-28-09:03:02.290	7324	7804	7298.01	7832.96
2	B-XW 2	passenger	Audi	2007-05-28-09:03:02.290	2007-05-28-09:03:04.290	7298.01	7832.96	7272.03	7861.92
2	B-XW 2	passenger	Audi	2007-05-28-09:03:04.290	2007-05-28-09:03:06.290	7272.03	7861.92	7253.65	7882.41
2	B-XW 2	passenger	Audi	2007-05-28-09:03:06.290	2007-05-28-09:03:08.290	7253.65	7882.41	7229.05	7909.82
2	B-XW 2	passenger	Audi	2007-05-28-09:03:08.290	2007-05-28-09:03:10.290	7229.05	7909.82	7203.06	7938.79
2	B-XW 2	passenger	Audi	2007-05-28-09:03:10.290	2007-05-28-09:03:11.065	7203.06	7938.79	7193	7950
2	B-XW 2	passenger	Audi	2007-05-28-09:03:11.065	2007-05-28-09:03:13.065	7193	7950	7166.75	7978.72
2	B-XW 2	passenger	Audi	2007-05-28-09:03:13.065	2007-05-28-09:03:15.065	7166.75	7978.72	7140.5	8007.45
2	B-XW 2	passenger	Audi	2007-05-28-09:03:15.065	2007-05-28-09:03:17.065	7140.5	8007.45	7114.26	8036.17
2	B-XW 2	passenger	Audi	2007-05-28-09:03:17.065	2007-05-28-09:03:19.065	7114.26	8036.17	7088.01	8064.89
2	B-XW 2	passenger	Audi	2007-05-28-09:03:19.065	2007-05-28-09:03:19.143	7088.01	8064.89	7087	8066
2	B-XW 2	passenger	Audi	2007-05-28-09:03:19.143	2007-05-28-09:03:21.143	7087	8066	7059.82	8093.84
2	B-XW 2	passenger	Audi	2007-05-28-09:03:21.143	2007-05-28-09:03:23.143	7059.82	8093.84	7032.64	8121.69
2	B-XW 2	passenger	Audi	2007-05-28-09:03:23.143	2007-05-28-09:03:25.143	7032.64	8121.69	7005.49	8149.5
2	B-XW 2	passenger	Audi	2007-05-28-09:03:25.143	2007-05-28-09:03:25.180	7005.49	8149.5	7005	8150
2	B-XW 2	passenger	Audi	2007-05-28-09:03:25.180	2007-05-28-09:03:27.180	7005	8150	6975.95	8175.89
2	B-XW 2	passenger	Audi	2007-05-28-09:03:27.180	2007-05-28-09:03:28.349	6975.95	8175.89	6959	8191
2	B-XW 2	passenger	Audi	2007-05-28-09:03:28.349	2007-05-28-09:03:30.349	6959	8191	6928.26	8214.86
2	B-XW 2	passenger	Audi	2007-05-28-09:03:30.349	2007-05-28-09:03:32.349	6928.26	8214.86	6897.53	8238.72
2	B-XW 2	passenger	Audi	2007-05-28-09:03:32.349	2007-05-28-09:03:34.349	6897.53	8238.72	6866.79	8262.58
2	B-XW 2	passenger	Audi	2007-05-28-09:03:34.349	2007-05-28-09:03:36.349	6866.79	8262.58	6836.06	8286.44
2	B-XW 2	passenger	Audi	2007-05-28-09:03:36.349	2007-05-28-09:03:38.242	6836.06	8286.44	6807	8309
2	B-XW 2	passenger	Audi	2007-05-28-09:03:38.242	2007-05-28-09:03:40.242	6807	8309	6775.08	8331.25
2	B-XW 2	passenger	Audi	2007-05-28-09:03:40.242	2007-05-28-09:03:42.242	6775.08	8331.25	6743.16	8353.51
2	B-XW 2	passenger	Audi	2007-05-28-09:03:42.242	2007-05-28-09:03:44.242	6743.16	8353.51	6711.25	8375.76
2	B-XW 2	passenger	Audi	2007-05-28-09:03:44.242	2007-05-28-09:03:45.075	6711.25	8375.76	6698	8385
2	B-XW 2	passenger	Audi	2007-05-28-09:03:45.075	2007-05-28-09:03:47.075	6698	8385	6667.29	8408.89
2	B-XW 2	passenger	Audi	2007-05-28-09:03:47.075	2007-05-28-09:03:49.075	6667.29	8408.89	6636.57	8432.78
2	B-XW 2	passenger	Audi	2007-05-28-09:03:49.075	2007-05-28-09:03:51.075	6636.57	8432.78	6605.86	8456.67
2	B-XW 2	passenger	Audi	2007-05-28-09:03:51.075	2007-05-28-09:03:52.121	6605.86	8456.67	6590	8469
2	B-XW 2	passenger	Audi	2007-05-28-09:03:52.121	2007-05-28-09:03:54.121	6590	8469	6570.83	8502.86
2	B-XW 2	passenger	Audi	2007-05-28-09:03:54.121	2007-05-28-09:03:56.121	6570.83	8502.86	6551.67	8536.72
2	B-XW 2	passenger	Audi	2007-05-28-09:03:56.121	2007-05-28-09:03:58.121	6551.67	8536.72	6532.5	8570.59
2	B-XW 2	passenger	Audi	2007-05-28-09:03:58.121	2007-05-28-09:04:00.121	6532.5	8570.59	6513.33	8604.45
2	B-XW 2	passenger	Audi	2007-05-28-09:04:00.121	2007-05-28-09:04:02.121	6513.33	8604.45	6494.16	8638.31
2	B-XW 2	passenger	Audi	2007-05-28-09:04:02.121	2007-05-28-09:04:04.121	6494.16	8638.31	6475	8672.17
2	B-XW 2	passenger	Audi	2007-05-28-09:04:04.121	2007-05-28-09:04:04.679	6475	8672.17	6470	8681
2	B-XW 2	passenger	Audi	2007-05-28-09:04:04.679	2007-05-28-09:04:06.679	6470	8681	6470	8719.91
2	B-XW 2	passenger	Audi	2007-05-28-09:04:06.679	2007-05-28-09:04:08.679	6470	8719.91	6470	8758.82
2	B-XW 2	passenger	Audi	2007-05-28-09:04:08.679	2007-05-28-09:04:09.871	6470	8758.82	6470	8782
2	B-XW 2	passenger	Audi	2007-05-28-09:04:09.871	2007-05-28-09:04:11.871	6470	8782	6469.21	8820.9
2	B-XW 2	passenger	Audi	2007-05-28-09:04:11.871	2007-05-28-09:04:13.871	6469.21	8820.9	6468.64	8849.15
2	B-XW 2	passenger	Audi	2007-05-28-09:04:13.871	2007-05-28-09:04:15.871	6468.64	8849.15	6467.85	8888.05
2	B-XW 2	passenger	Audi	2007-05-28-09:04:15.871	2007-05-28-09:04:17.871	6467.85	8888.05	6467.06	8926.95
2	B-XW 2	passenger	Audi	2007-05-28-09:04:17.871	2007-05-28-09:04:18.028	6467.06	8926.95	6467	8930
2	B-XW 2	passenger	Audi	2007-05-28-09:04:18.028	2007-05-28-09:04:20.028	6467	8930	6466.87	8938.33
2	B-XW 2	passenger	Audi	2007-05-28-09:04:20.028	2007-05-28-09:04:22.028	6466.87	8938.33	6466.43	8966.18
2	B-XW 2	passenger	Audi	2007-05-28-09:04:22.028	2007-05-28-09:04:24.028	6466.43	8966.18	6465.81	9005.09
2	B-XW 2	passenger	Audi	2007-05-28-09:04:24.028	2007-05-28-09:04:26.028	6465.81	9005.09	6465.19	9043.99
2	B-XW 2	passenger	Audi	2007-05-28-09:04:26.028	2007-05-28-09:04:28.028	6465.19	9043.99	6464.57	9082.9
2	B-XW 2	passenger	Audi	2007-05-28-09:04:28.028	2007-05-28-09:04:30.028	6464.57	9082.9	6463.96	9121.8
2	B-XW 2	passenger	Audi	2007-05-28-09:04:30.028	2007-05-28-09:04:32.028	6463.96	9121.8	6463.34	9160.71
2	B-XW 2	passenger	Audi	2007-05-28-09:04:32.028	2007-05-28-09:04:33.123	6463.34	9160.71	6463	9182
2	B-XW 2	passenger	Audi	2007-05-28-09:04:33.123	2007-05-28-09:04:35.123	6463	9182	6462.67	9220.91
2	B-XW 2	passenger	Audi	2007-05-28-09:04:35.123	2007-05-28-09:04:37.123	6462.67	9220.91	6462.34	9259.82
2	B-XW 2	passenger	Audi	2007-05-28-09:04:37.123	2007-05-28-09:04:39.123	6462.34	9259.82	6462.01	9298.73
2	B-XW 2	passenger	Audi	2007-05-28-09:04:39.123	2007-05-28-09:04:41.123	6462.01	9298.73	6461.68	9337.64
2	B-XW 2	passenger	Audi	2007-05-28-09:04:41.123	2007-05-28-09:04:43.123	6461.68	9337.64	6461.36	9376.55
2	B-XW 2	passenger	Audi	2007-05-28-09:04:43.123	2007-05-28-09:04:45.123	6461.36	9376.55	6461.03	9415.45
2	B-XW 2	passenger	Audi	2007-05-28-09:04:45.123	2007-05-28-09:04:47.123	6461.03	9415.45	6460.7	9454.36
2	B-XW 2	passenger	Audi	2007-05-28-09:04:47.123	2007-05-28-09:04:49.123	6460.7	9454.36	6460.37	9493.27
2	B-XW 2	passenger	Audi	2007-05-28-09:04:49.123	2007-05-28-09:04:51.123	6460.37	9493.27	6460.04	9532.18
2	B-XW 2	passenger	Audi	2007-05-28-09:04:51.123	2007-05-28-09:04:51.371	6460.04	9532.18	6460	9537
2	B-XW 2	passenger	Audi	2007-05-28-09:04:51.371	2007-05-28-09:04:53.371	6460	9537	6459.34	9575.9
2	B-XW 2	passenger	Audi	2007-05-28-09:04:53.371	2007-05-28-09:04:55.371	6459.34	9575.9	6458.68	9614.81
2	B-XW 2	passenger	Audi	2007-05-28-09:04:55.371	2007-05-28-09:04:57.371	6458.68	9614.81	6458.03	9653.47
2	B-XW 2	passenger	Audi	2007-05-28-09:04:57.371	2007-05-28-09:04:57.463	6458.03	9653.47	6458	9655
2	B-XW 2	passenger	Audi	2007-05-28-09:04:57.463	2007-05-28-09:04:59.463	6458	9655	6474.45	9690.26
2	B-XW 2	passenger	Audi	2007-05-28-09:04:59.463	2007-05-28-09:05:01.463	6474.45	9690.26	6490.91	9725.52
2	B-XW 2	passenger	Audi	2007-05-28-09:05:01.463	2007-05-28-09:05:03.463	6490.91	9725.52	6507.36	9760.78
2	B-XW 2	passenger	Audi	2007-05-28-09:05:03.463	2007-05-28-09:05:04.287	6507.36	9760.78	6514	9775
2	B-XW 2	passenger	Audi	2007-05-28-09:05:04.287	2007-05-28-09:05:06.287	6514	9775	6515.8	9813.87
2	B-XW 2	passenger	Audi	2007-05-28-09:05:06.287	2007-05-28-09:05:08.287	6515.8	9813.87	6517.59	9852.74
2	B-XW 2	passenger	Audi	2007-05-28-09:05:08.287	2007-05-28-09:05:10.287	6517.59	9852.74	6518.98	9882.65
2	B-XW 2	passenger	Audi	2007-05-28-09:05:10.287	2007-05-28-09:05:12.287	6518.98	9882.65	6520.71	9920.06
2	B-XW 2	passenger	Audi	2007-05-28-09:05:12.287	2007-05-28-09:05:13.731	6520.71	9920.06	6522	9948
2	B-XW 2	passenger	Audi	2007-05-28-09:05:13.731	2007-05-28-09:05:15.731	6522	9948	6519.57	9986.83
2	B-XW 2	passenger	Audi	2007-05-28-09:05:15.731	2007-05-28-09:05:17.731	6519.57	9986.83	6517.15	10025.7
2	B-XW 2	passenger	Audi	2007-05-28-09:05:17.731	2007-05-28-09:05:19.731	6517.15	10025.7	6514.72	10064.5
2	B-XW 2	passenger	Audi	2007-05-28-09:05:19.731	2007-05-28-09:05:20.323	6514.72	10064.5	6514	10076
2	B-XW 2	passenger	Audi	2007-05-28-09:05:20.323	2007-05-28-09:05:22.323	6514	10076	6511.63	10114.8
2	B-XW 2	passenger	Audi	2007-05-28-09:05:22.323	2007-05-28-09:05:24.323	6511.63	10114.8	6509.27	10153.7
2	B-XW 2	passenger	Audi	2007-05-28-09:05:24.323	2007-05-28-09:05:26.323	6509.27	10153.7	6506.9	10192.5
2	B-XW 2	passenger	Audi	2007-05-28-09:05:26.323	2007-05-28-09:05:28.323	6506.9	10192.5	6504.54	10231.4
2	B-XW 2	passenger	Audi	2007-05-28-09:05:28.323	2007-05-28-09:05:30.323	6504.54	10231.4	6502.17	10270.2
2	B-XW 2	passenger	Audi	2007-05-28-09:05:30.323	2007-05-28-09:05:30.468	6502.17	10270.2	6502	10273
2	B-XW 2	passenger	Audi	2007-05-28-09:05:30.468	2007-05-28-09:05:32.468	6502	10273	6500.14	10311.9
2	B-XW 2	passenger	Audi	2007-05-28-09:05:32.468	2007-05-28-09:05:34.468	6500.14	10311.9	6498.59	10344.1
2	B-XW 2	passenger	Audi	2007-05-28-09:05:34.468	2007-05-28-09:05:36.468	6498.59	10344.1	6496.73	10383
2	B-XW 2	passenger	Audi	2007-05-28-09:05:36.468	2007-05-28-09:05:38.468	6496.73	10383	6494.87	10421.8
2	B-XW 2	passenger	Audi	2007-05-28-09:05:38.468	2007-05-28-09:05:39.426	6494.87	10421.8	6494	10440
2	B-XW 2	passenger	Audi	2007-05-28-09:05:39.426	2007-05-28-09:05:41.426	6494	10440	6512.09	10474.5
2	B-XW 2	passenger	Audi	2007-05-28-09:05:41.426	2007-05-28-09:05:43.426	6512.09	10474.5	6530.17	10508.9
2	B-XW 2	passenger	Audi	2007-05-28-09:05:43.426	2007-05-28-09:05:44.090	6530.17	10508.9	6536	10520
2	B-XW 2	passenger	Audi	2007-05-28-09:05:44.090	2007-05-28-09:05:46.090	6536	10520	6503.97	10534.5
2	B-XW 2	passenger	Audi	2007-05-28-09:05:46.090	2007-05-28-09:05:46.655	6503.97	10534.5	6494	10539
2	B-XW 2	passenger	Audi	2007-05-28-09:05:46.655	2007-05-28-09:05:48.655	6494	10539	6464.86	10548.1
2	B-XW 2	passenger	Audi	2007-05-28-09:05:48.655	2007-05-28-09:05:50.655	6464.86	10548.1	6427.72	10559.7
2	B-XW 2	passenger	Audi	2007-05-28-09:05:50.655	2007-05-28-09:05:52.655	6427.72	10559.7	6390.57	10571.3
2	B-XW 2	passenger	Audi	2007-05-28-09:05:52.655	2007-05-28-09:05:54.655	6390.57	10571.3	6353.47	10582.9
2	B-XW 2	passenger	Audi	2007-05-28-09:05:54.655	2007-05-28-09:05:54.681	6353.47	10582.9	6353	10583
2	B-XW 2	passenger	Audi	2007-05-28-09:05:54.681	2007-05-28-09:05:56.681	6353	10583	6316.71	10597
2	B-XW 2	passenger	Audi	2007-05-28-09:05:56.681	2007-05-28-09:05:58.681	6316.71	10597	6280.41	10611.1
2	B-XW 2	passenger	Audi	2007-05-28-09:05:58.681	2007-05-28-09:06:00.681	6280.41	10611.1	6244.12	10625.1
2	B-XW 2	passenger	Audi	2007-05-28-09:06:00.681	2007-05-28-09:06:01.247	6244.12	10625.1	6234	10629
2	B-XW 2	passenger	Audi	2007-05-28-09:06:01.247	2007-05-28-09:06:03.247	6234	10629	6200.91	10649.5
2	B-XW 2	passenger	Audi	2007-05-28-09:06:03.247	2007-05-28-09:06:05.247	6200.91	10649.5	6167.82	10669.9
2	B-XW 2	passenger	Audi	2007-05-28-09:06:05.247	2007-05-28-09:06:07.247	6167.82	10669.9	6139.1	10687.7
2	B-XW 2	passenger	Audi	2007-05-28-09:06:07.247	2007-05-28-09:06:07.375	6139.1	10687.7	6137	10689
2	B-XW 2	passenger	Audi	2007-05-28-09:06:07.375	2007-05-28-09:06:09.375	6137	10689	6105.7	10709
2	B-XW 2	passenger	Audi	2007-05-28-09:06:09.375	2007-05-28-09:06:11.375	6105.7	10709	6077.02	10727.3
2	B-XW 2	passenger	Audi	2007-05-28-09:06:11.375	2007-05-28-09:06:13.375	6077.02	10727.3	6044.23	10748.3
2	B-XW 2	passenger	Audi	2007-05-28-09:06:13.375	2007-05-28-09:06:13.633	6044.23	10748.3	6040	10751
2	B-XW 2	passenger	Audi	2007-05-28-09:06:13.633	2007-05-28-09:06:15.633	6040	10751	6006.13	10770.2
2	B-XW 2	passenger	Audi	2007-05-28-09:06:15.633	2007-05-28-09:06:17.633	6006.13	10770.2	5972.26	10789.3
2	B-XW 2	passenger	Audi	2007-05-28-09:06:17.633	2007-05-28-09:06:19.633	5972.26	10789.3	5938.39	10808.5
2	B-XW 2	passenger	Audi	2007-05-28-09:06:19.633	2007-05-28-09:06:21.633	5938.39	10808.5	5904.52	10827.6
2	B-XW 2	passenger	Audi	2007-05-28-09:06:21.633	2007-05-28-09:06:23.633	5904.52	10827.6	5870.64	10846.8
2	B-XW 2	passenger	Audi	2007-05-28-09:06:23.633	2007-05-28-09:06:25.633	5870.64	10846.8	5836.77	10865.9
2	B-XW 2	passenger	Audi	2007-05-28-09:06:25.633	2007-05-28-09:06:26.274	5836.77	10865.9	5826	10872
2	B-XW 2	passenger	Audi	2007-05-28-09:06:26.274	2007-05-28-09:06:28.274	5826	10872	5787.83	10879.6
2	B-XW 2	passenger	Audi	2007-05-28-09:06:28.274	2007-05-28-09:06:30.274	5787.83	10879.6	5749.66	10887.1
2	B-XW 2	passenger	Audi	2007-05-28-09:06:30.274	2007-05-28-09:06:31.597	5749.66	10887.1	5725	10892
2	B-XW 2	passenger	Audi	2007-05-28-09:06:31.597	2007-05-28-09:06:33.597	5725	10892	5688.16	10879.5
2	B-XW 2	passenger	Audi	2007-05-28-09:06:33.597	2007-05-28-09:06:35.597	5688.16	10879.5	5651.33	10866.9
2	B-XW 2	passenger	Audi	2007-05-28-09:06:35.597	2007-05-28-09:06:37.597	5651.33	10866.9	5614.49	10854.4
2	B-XW 2	passenger	Audi	2007-05-28-09:06:37.597	2007-05-28-09:06:39.597	5614.49	10854.4	5577.65	10841.9
2	B-XW 2	passenger	Audi	2007-05-28-09:06:39.597	2007-05-28-09:06:41.597	5577.65	10841.9	5540.82	10829.3
2	B-XW 2	passenger	Audi	2007-05-28-09:06:41.597	2007-05-28-09:06:43.597	5540.82	10829.3	5503.98	10816.8
2	B-XW 2	passenger	Audi	2007-05-28-09:06:43.597	2007-05-28-09:06:45.110	5503.98	10816.8	5484	10810
2	B-XW 2	passenger	Audi	2007-05-28-09:06:45.110	2007-05-28-09:06:47.110	5484	10810	5487.11	10833.8
2	B-XW 2	passenger	Audi	2007-05-28-09:06:47.110	2007-05-28-09:06:49.110	5487.11	10833.8	5492.12	10872.2
2	B-XW 2	passenger	Audi	2007-05-28-09:06:49.110	2007-05-28-09:06:51.110	5492.12	10872.2	5497.15	10910.8
2	B-XW 2	passenger	Audi	2007-05-28-09:06:51.110	2007-05-28-09:06:53.110	5497.15	10910.8	5502.18	10949.4
2	B-XW 2	passenger	Audi	2007-05-28-09:06:53.110	2007-05-28-09:06:54.239	5502.18	10949.4	5505	10971
2	B-XW 2	passenger	Audi	2007-05-28-09:06:54.239	2007-05-28-09:06:56.239	5505	10971	5518.04	11007.7
2	B-XW 2	passenger	Audi	2007-05-28-09:06:56.239	2007-05-28-09:06:58.239	5518.04	11007.7	5531.08	11044.3
2	B-XW 2	passenger	Audi	2007-05-28-09:06:58.239	2007-05-28-09:06:59.927	5531.08	11044.3	5542	11075
2	B-XW 2	passenger	Audi	2007-05-28-09:06:59.927	2007-05-28-09:07:01.927	5542	11075	5512.06	11096.7
2	B-XW 2	passenger	Audi	2007-05-28-09:07:01.927	2007-05-28-09:07:03.927	5512.06	11096.7	5480.58	11119.6
2	B-XW 2	passenger	Audi	2007-05-28-09:07:03.927	2007-05-28-09:07:05.927	5480.58	11119.6	5455.88	11137.5
2	B-XW 2	passenger	Audi	2007-05-28-09:07:05.927	2007-05-28-09:07:07.927	5455.88	11137.5	5424.39	11160.4
2	B-XW 2	passenger	Audi	2007-05-28-09:07:07.927	2007-05-28-09:07:09.927	5424.39	11160.4	5392.91	11183.3
2	B-XW 2	passenger	Audi	2007-05-28-09:07:09.927	2007-05-28-09:07:11.927	5392.91	11183.3	5361.43	11206.1
2	B-XW 2	passenger	Audi	2007-05-28-09:07:11.927	2007-05-28-09:07:13.927	5361.43	11206.1	5329.94	11229
2	B-XW 2	passenger	Audi	2007-05-28-09:07:13.927	2007-05-28-09:07:15.927	5329.94	11229	5298.46	11251.9
2	B-XW 2	passenger	Audi	2007-05-28-09:07:15.927	2007-05-28-09:07:17.927	5298.46	11251.9	5275.62	11268.5
2	B-XW 2	passenger	Audi	2007-05-28-09:07:17.927	2007-05-28-09:07:18.548	5275.62	11268.5	5268	11274
2	B-XW 2	passenger	Audi	2007-05-28-09:07:18.548	2007-05-28-09:07:20.548	5268	11274	5261.1	11278.7
2	B-XW 2	passenger	Audi	2007-05-28-09:07:20.548	2007-05-28-09:07:22.548	5261.1	11278.7	5238.03	11294.3
2	B-XW 2	passenger	Audi	2007-05-28-09:07:22.548	2007-05-28-09:07:24.548	5238.03	11294.3	5205.8	11316.1
2	B-XW 2	passenger	Audi	2007-05-28-09:07:24.548	2007-05-28-09:07:26.548	5205.8	11316.1	5173.57	11337.9
2	B-XW 2	passenger	Audi	2007-05-28-09:07:26.548	2007-05-28-09:07:27.023	5173.57	11337.9	5166	11343
2	B-XW 2	passenger	Audi	2007-05-28-09:07:27.023	2007-05-28-09:07:29.023	5166	11343	5136.21	11368
2	B-XW 2	passenger	Audi	2007-05-28-09:07:29.023	2007-05-28-09:07:31.023	5136.21	11368	5106.41	11393.1
2	B-XW 2	passenger	Audi	2007-05-28-09:07:31.023	2007-05-28-09:07:32.064	5106.41	11393.1	5091	11406
2	B-XW 2	passenger	Audi	2007-05-28-09:07:32.064	2007-05-28-09:07:34.064	5091	11406	5064.42	11434.4
2	B-XW 2	passenger	Audi	2007-05-28-09:07:34.064	2007-05-28-09:07:36.064	5064.42	11434.4	5037.84	11462.8
2	B-XW 2	passenger	Audi	2007-05-28-09:07:36.064	2007-05-28-09:07:38.064	5037.84	11462.8	5011.25	11491.2
2	B-XW 2	passenger	Audi	2007-05-28-09:07:38.064	2007-05-28-09:07:40.064	5011.25	11491.2	4984.67	11519.7
2	B-XW 2	passenger	Audi	2007-05-28-09:07:40.064	2007-05-28-09:07:42.064	4984.67	11519.7	4958.09	11548.1
2	B-XW 2	passenger	Audi	2007-05-28-09:07:42.064	2007-05-28-09:07:44.064	4958.09	11548.1	4931.51	11576.5
2	B-XW 2	passenger	Audi	2007-05-28-09:07:44.064	2007-05-28-09:07:45.156	4931.51	11576.5	4917	11592
2	B-XW 2	passenger	Audi	2007-05-28-09:07:45.156	2007-05-28-14:39:21.650	4917	11592	4917	11592
2	B-XW 2	passenger	Audi	2007-05-28-14:39:21.650	2007-05-28-14:39:23.650	4917	11592	4922.69	11585.9
2	B-XW 2	passenger	Audi	2007-05-28-14:39:23.650	2007-05-28-14:39:25.650	4922.69	11585.9	4941.72	11565.6
2	B-XW 2	passenger	Audi	2007-05-28-14:39:25.650	2007-05-28-14:39:27.650	4941.72	11565.6	4968.3	11537.2
2	B-XW 2	passenger	Audi	2007-05-28-14:39:27.650	2007-05-28-14:39:29.650	4968.3	11537.2	4994.89	11508.7
2	B-XW 2	passenger	Audi	2007-05-28-14:39:29.650	2007-05-28-14:39:31.650	4994.89	11508.7	5021.47	11480.3
2	B-XW 2	passenger	Audi	2007-05-28-14:39:31.650	2007-05-28-14:39:33.650	5021.47	11480.3	5048.05	11451.9
2	B-XW 2	passenger	Audi	2007-05-28-14:39:33.650	2007-05-28-14:39:35.650	5048.05	11451.9	5074.63	11423.5
2	B-XW 2	passenger	Audi	2007-05-28-14:39:35.650	2007-05-28-14:39:36.891	5074.63	11423.5	5091	11406
2	B-XW 2	passenger	Audi	2007-05-28-14:39:36.891	2007-05-28-14:39:38.891	5091	11406	5120.79	11381
2	B-XW 2	passenger	Audi	2007-05-28-14:39:38.891	2007-05-28-14:39:40.891	5120.79	11381	5150.59	11355.9
2	B-XW 2	passenger	Audi	2007-05-28-14:39:40.891	2007-05-28-14:39:41.931	5150.59	11355.9	5166	11343
2	B-XW 2	passenger	Audi	2007-05-28-14:39:41.931	2007-05-28-14:39:43.931	5166	11343	5198.23	11321.2
2	B-XW 2	passenger	Audi	2007-05-28-14:39:43.931	2007-05-28-14:39:45.931	5198.23	11321.2	5230.46	11299.4
2	B-XW 2	passenger	Audi	2007-05-28-14:39:45.931	2007-05-28-14:39:47.931	5230.46	11299.4	5262.69	11277.6
2	B-XW 2	passenger	Audi	2007-05-28-14:39:47.931	2007-05-28-14:39:48.263	5262.69	11277.6	5268	11274
2	B-XW 2	passenger	Audi	2007-05-28-14:39:48.263	2007-05-28-14:39:50.263	5268	11274	5299.48	11251.1
2	B-XW 2	passenger	Audi	2007-05-28-14:39:50.263	2007-05-28-14:39:52.263	5299.48	11251.1	5330.97	11228.3
2	B-XW 2	passenger	Audi	2007-05-28-14:39:52.263	2007-05-28-14:39:54.263	5330.97	11228.3	5362.45	11205.4
2	B-XW 2	passenger	Audi	2007-05-28-14:39:54.263	2007-05-28-14:39:56.263	5362.45	11205.4	5388.57	11186.4
2	B-XW 2	passenger	Audi	2007-05-28-14:39:56.263	2007-05-28-14:39:58.263	5388.57	11186.4	5420.05	11163.6
2	B-XW 2	passenger	Audi	2007-05-28-14:39:58.263	2007-05-28-14:40:00.263	5420.05	11163.6	5451.53	11140.7
2	B-XW 2	passenger	Audi	2007-05-28-14:40:00.263	2007-05-28-14:40:02.263	5451.53	11140.7	5483.01	11117.8
2	B-XW 2	passenger	Audi	2007-05-28-14:40:02.263	2007-05-28-14:40:04.263	5483.01	11117.8	5514.5	11095
2	B-XW 2	passenger	Audi	2007-05-28-14:40:04.263	2007-05-28-14:40:06.140	5514.5	11095	5542	11075
2	B-XW 2	passenger	Audi	2007-05-28-14:40:06.140	2007-05-28-14:40:08.140	5542	11075	5539.21	11067.1
2	B-XW 2	passenger	Audi	2007-05-28-14:40:08.140	2007-05-28-14:40:10.140	5539.21	11067.1	5529.87	11040.9
2	B-XW 2	passenger	Audi	2007-05-28-14:40:10.140	2007-05-28-14:40:12.140	5529.87	11040.9	5516.83	11004.2
2	B-XW 2	passenger	Audi	2007-05-28-14:40:12.140	2007-05-28-14:40:13.955	5516.83	11004.2	5505	10971
2	B-XW 2	passenger	Audi	2007-05-28-14:40:13.955	2007-05-28-14:40:15.955	5505	10971	5499.97	10932.4
2	B-XW 2	passenger	Audi	2007-05-28-14:40:15.955	2007-05-28-14:40:17.955	5499.97	10932.4	5494.93	10893.8
2	B-XW 2	passenger	Audi	2007-05-28-14:40:17.955	2007-05-28-14:40:19.955	5494.93	10893.8	5489.9	10855.2
2	B-XW 2	passenger	Audi	2007-05-28-14:40:19.955	2007-05-28-14:40:21.955	5489.9	10855.2	5484.87	10816.7
2	B-XW 2	passenger	Audi	2007-05-28-14:40:21.955	2007-05-28-14:40:22.367	5484.87	10816.7	5484	10810
2	B-XW 2	passenger	Audi	2007-05-28-14:40:22.367	2007-05-28-14:40:24.367	5484	10810	5519.71	10822.2
2	B-XW 2	passenger	Audi	2007-05-28-14:40:24.367	2007-05-28-14:40:26.367	5519.71	10822.2	5556.55	10834.7
2	B-XW 2	passenger	Audi	2007-05-28-14:40:26.367	2007-05-28-14:40:28.367	5556.55	10834.7	5593.39	10847.2
2	B-XW 2	passenger	Audi	2007-05-28-14:40:28.367	2007-05-28-14:40:30.367	5593.39	10847.2	5630.22	10859.8
2	B-XW 2	passenger	Audi	2007-05-28-14:40:30.367	2007-05-28-14:40:32.367	5630.22	10859.8	5667.06	10872.3
2	B-XW 2	passenger	Audi	2007-05-28-14:40:32.367	2007-05-28-14:40:34.367	5667.06	10872.3	5703.9	10884.8
2	B-XW 2	passenger	Audi	2007-05-28-14:40:34.367	2007-05-28-14:40:36.367	5703.9	10884.8	5724.02	10891.7
2	B-XW 2	passenger	Audi	2007-05-28-14:40:36.367	2007-05-28-14:40:36.688	5724.02	10891.7	5725	10892
2	B-XW 2	passenger	Audi	2007-05-28-14:40:36.688	2007-05-28-14:40:38.688	5725	10892	5741.65	10888.7
2	B-XW 2	passenger	Audi	2007-05-28-14:40:38.688	2007-05-28-14:40:40.688	5741.65	10888.7	5768.54	10883.4
2	B-XW 2	passenger	Audi	2007-05-28-14:40:40.688	2007-05-28-14:40:42.688	5768.54	10883.4	5798.11	10877.5
2	B-XW 2	passenger	Audi	2007-05-28-14:40:42.688	2007-05-28-14:40:44.167	5798.11	10877.5	5826	10872
2	B-XW 2	passenger	Audi	2007-05-28-14:40:44.167	2007-05-28-14:40:46.167	5826	10872	5859.87	10852.8
2	B-XW 2	passenger	Audi	2007-05-28-14:40:46.167	2007-05-28-14:40:48.167	5859.87	10852.8	5893.74	10833.7
2	B-XW 2	passenger	Audi	2007-05-28-14:40:48.167	2007-05-28-14:40:50.167	5893.74	10833.7	5927.61	10814.5
2	B-XW 2	passenger	Audi	2007-05-28-14:40:50.167	2007-05-28-14:40:52.167	5927.61	10814.5	5961.48	10795.4
2	B-XW 2	passenger	Audi	2007-05-28-14:40:52.167	2007-05-28-14:40:54.167	5961.48	10795.4	5995.36	10776.2
2	B-XW 2	passenger	Audi	2007-05-28-14:40:54.167	2007-05-28-14:40:56.167	5995.36	10776.2	6029.23	10757.1
2	B-XW 2	passenger	Audi	2007-05-28-14:40:56.167	2007-05-28-14:40:56.804	6029.23	10757.1	6040	10751
2	B-XW 2	passenger	Audi	2007-05-28-14:40:56.804	2007-05-28-14:40:58.804	6040	10751	6072.79	10730
2	B-XW 2	passenger	Audi	2007-05-28-14:40:58.804	2007-05-28-14:41:00.804	6072.79	10730	6105.57	10709.1
2	B-XW 2	passenger	Audi	2007-05-28-14:41:00.804	2007-05-28-14:41:02.721	6105.57	10709.1	6137	10689
2	B-XW 2	passenger	Audi	2007-05-28-14:41:02.721	2007-05-28-14:41:04.721	6137	10689	6170.09	10668.5
2	B-XW 2	passenger	Audi	2007-05-28-14:41:04.721	2007-05-28-14:41:06.721	6170.09	10668.5	6203.18	10648.1
2	B-XW 2	passenger	Audi	2007-05-28-14:41:06.721	2007-05-28-14:41:08.721	6203.18	10648.1	6230.88	10630.9
2	B-XW 2	passenger	Audi	2007-05-28-14:41:08.721	2007-05-28-14:41:09.025	6230.88	10630.9	6234	10629
2	B-XW 2	passenger	Audi	2007-05-28-14:41:09.025	2007-05-28-14:41:11.025	6234	10629	6268.9	10615.5
2	B-XW 2	passenger	Audi	2007-05-28-14:41:11.025	2007-05-28-14:41:13.025	6268.9	10615.5	6305.19	10601.5
2	B-XW 2	passenger	Audi	2007-05-28-14:41:13.025	2007-05-28-14:41:15.025	6305.19	10601.5	6341.48	10587.5
2	B-XW 2	passenger	Audi	2007-05-28-14:41:15.025	2007-05-28-14:41:15.663	6341.48	10587.5	6353	10583
2	B-XW 2	passenger	Audi	2007-05-28-14:41:15.663	2007-05-28-14:41:17.663	6353	10583	6390.14	10571.4
2	B-XW 2	passenger	Audi	2007-05-28-14:41:17.663	2007-05-28-14:41:19.663	6390.14	10571.4	6427.29	10559.8
2	B-XW 2	passenger	Audi	2007-05-28-14:41:19.663	2007-05-28-14:41:21.663	6427.29	10559.8	6464.43	10548.2
2	B-XW 2	passenger	Audi	2007-05-28-14:41:21.663	2007-05-28-14:41:23.261	6464.43	10548.2	6494	10539
2	B-XW 2	passenger	Audi	2007-05-28-14:41:23.261	2007-05-28-14:41:25.261	6494	10539	6529.45	10523
2	B-XW 2	passenger	Audi	2007-05-28-14:41:25.261	2007-05-28-14:41:25.691	6529.45	10523	6536	10520
2	B-XW 2	passenger	Audi	2007-05-28-14:41:25.691	2007-05-28-14:41:27.691	6536	10520	6519.66	10488.9
2	B-XW 2	passenger	Audi	2007-05-28-14:41:27.691	2007-05-28-14:41:29.691	6519.66	10488.9	6501.57	10454.4
2	B-XW 2	passenger	Audi	2007-05-28-14:41:29.691	2007-05-28-14:41:30.532	6501.57	10454.4	6494	10440
2	B-XW 2	passenger	Audi	2007-05-28-14:41:30.532	2007-05-28-14:41:32.532	6494	10440	6495.86	10401.1
2	B-XW 2	passenger	Audi	2007-05-28-14:41:32.532	2007-05-28-14:41:34.532	6495.86	10401.1	6497.72	10362.3
2	B-XW 2	passenger	Audi	2007-05-28-14:41:34.532	2007-05-28-14:41:36.532	6497.72	10362.3	6499.59	10323.4
2	B-XW 2	passenger	Audi	2007-05-28-14:41:36.532	2007-05-28-14:41:38.532	6499.59	10323.4	6501.45	10284.5
2	B-XW 2	passenger	Audi	2007-05-28-14:41:38.532	2007-05-28-14:41:39.126	6501.45	10284.5	6502	10273
2	B-XW 2	passenger	Audi	2007-05-28-14:41:39.126	2007-05-28-14:41:41.126	6502	10273	6502.51	10264.7
2	B-XW 2	passenger	Audi	2007-05-28-14:41:41.126	2007-05-28-14:41:43.126	6502.51	10264.7	6504.2	10236.9
2	B-XW 2	passenger	Audi	2007-05-28-14:41:43.126	2007-05-28-14:41:45.126	6504.2	10236.9	6506.04	10206.6
2	B-XW 2	passenger	Audi	2007-05-28-14:41:45.126	2007-05-28-14:41:47.126	6506.04	10206.6	6508.11	10172.6
2	B-XW 2	passenger	Audi	2007-05-28-14:41:47.126	2007-05-28-14:41:49.126	6508.11	10172.6	6510.48	10133.8
[truncated: 344,658 more rows]
